# Supplementary material for: Drosophila Hox genes induce melanized pseudo-tumors when misexpressed in hemocytes
Source: Sci Rep. 2021 Jan 19;11:1838. doi: 10.1038/s41598-021-81472-5 (PMC7815749; doi:10.1038/s41598-021-81472-5)
Supplement: Supplementary file 2 — Supplementary Information 2. [file 41598_2021_81472_MOESM2_ESM.xlsx]

## Sheet: Upregulated
Flybase_ID	Symbol	Gene Name	Type	Gene Summary	log2FoldChange
FBgn0000014	abdominal A	abd-A	protein_coding	Exhibits DNA-binding transcription factor activity, RNA polymerase II-specific and cis-regulatory region sequence-specific DNA binding activity. Involved in several processes, including animal organ development; cell fate specification; and neuroblast differentiation. Localizes to RNA polymerase II transcription regulator complex; nucleus; and polytene chromosome band. Is expressed in several str…	4.76329
FBgn0000017	Abl tyrosine kinase	Abl	protein_coding	Exhibits non-membrane spanning protein tyrosine kinase activity. Involved in several processes, including embryonic morphogenesis; generation of neurons; and protein phosphorylation. Localizes to several cellular components, including apical cortex; extrinsic component of plasma membrane; and muscle tendon junction. Colocalizes with contractile ring. Is expressed in several structures, including …	2.2577
FBgn0000042	Actin 5C	Act5C	protein_coding	Involved in several processes, including maintenance of protein location in cell; mitotic cytokinesis; and sperm individualization. Localizes to Ino80 complex and brahma complex. Is expressed in several structures, including circulatory system; embryonic/larval midgut; ganglia; gonad; and presumptive embryonic/larval system. Human ortholog(s) of this gene implicated in Baraitser-Winter syndrome a…	2.2167
FBgn0000043	Actin 42A	Act42A	protein_coding	Involved in mitotic cytokinesis. Localizes to brahma complex. Is expressed in adult head; embryonic/larval gut; ganglia; and gonad. Human ortholog(s) of this gene implicated in Baraitser-Winter syndrome and autosomal dominant nonsyndromic deafness 20. Orthologous to human ACTB (actin beta) and ACTG1 (actin gamma 1).	2.13759
FBgn0000047	Actin 88F	Act88F	protein_coding	Involved in muscle thin filament assembly and skeletal myofibril assembly. Localizes to Z disc. Is expressed in adult head; adult thorax; spermatozoon; and thoracic adult muscle precursor cell. Used to study congenital structural myopathy; myopathy; and nemaline myopathy. Human ortholog(s) of this gene implicated in Baraitser-Winter syndrome and autosomal dominant nonsyndromic deafness 20. Orthol…	2.7679
FBgn0000150	abnormal wing discs	awd	protein_coding	Exhibits several functions, including magnesium ion binding activity; nucleoside diphosphate kinase activity; and purine ribonucleoside triphosphate binding activity. Involved in several processes, including establishment or maintenance of polarity of follicular epithelium; open tracheal system development; and phosphorylation. Localizes to nuclear microtubule. Is expressed in several structures,…	2.09455
FBgn0000253	Calmodulin	Cam	protein_coding	Exhibits calcium ion binding activity; myosin V binding activity; and myosin VI head/neck binding activity. Involved in several processes, including metarhodopsin inactivation; neuron development; and regulation of ion transmembrane transporter activity. Localizes to several cellular components, including cytoskeleton; midbody; and rhabdomere. Colocalizes with plasma membrane. Is expressed in sev…	2.81491
FBgn0000256	cappuccino	capu	protein_coding	Exhibits microtubule binding activity. Involved in actin nucleation and pole plasm RNA localization. Localizes to cell cortex. Is expressed in several structures, including dorsal ectoderm; early extended germ band embryo; embryonic dorsal apodeme; ovary; and presumptive embryonic/larval system. Human ortholog(s) of this gene implicated in autosomal recessive non-syndromic intellectual disability…	3.24937
FBgn0000318	clot	cl	protein_coding	Predicted to have protein-disulfide reductase activity. Involved in eye pigment biosynthetic process. Predicted to localize to cytosol. Is expressed in several structures, including anterior endoderm anlage; germ layer; and gut section. Orthologous to human TXNDC17 (thioredoxin domain containing 17).	2.09345
FBgn0000406	Cytochrome b5-related	Cyt-b5-r	protein_coding	Predicted to have heme binding activity and oxidoreductase activity. Predicted to be involved in lipid metabolic process. Localizes to mitochondrion. Is expressed in several structures, including amnioserosa; circulatory system; embryonic/larval fat body; muscle cell; and yolk nucleus. Orthologous to human FADS1 (fatty acid desaturase 1); FADS2 (fatty acid desaturase 2); and FADS3 (fatty acid des…	2.59464
FBgn0000414	Disabled	Dab	protein_coding	Exhibits sevenless binding activity. Involved in several processes, including dorsal closure; endocytosis; and generation of neurons. Localizes to axon and cytosol. Is expressed in several structures, including adult head; mesoderm; peripheral nervous system; presumptive embryonic/larval central nervous system; and somatic muscle. Human ortholog(s) of this gene implicated in spinocerebellar ataxi…	2.84769
FBgn0000636	Fasciclin 3	Fas3	protein_coding	Predicted to have cell adhesion molecule binding activity. Involved in axon guidance and synaptic target recognition. Localizes to several cellular components, including neuromuscular junction; recycling endosome; and smooth septate junction. Is expressed in several structures, including epithelial cell; extended germ band embryo; gonad; head; and presumptive embryonic/larval system. Human orthol…	2.11495
FBgn0001092	Glyceraldehyde 3 phosphate dehydrogenase 2	Gapdh2	protein_coding	Exhibits glyceraldehyde-3-phosphate dehydrogenase (NAD+) (phosphorylating) activity. Involved in glucose homeostasis and glycolytic process. Predicted to localize to cytosol. Is expressed in adult head; adult heart; and spermatozoon. Human ortholog(s) of this gene implicated in Alzheimer's disease. Orthologous to several human genes including GAPDH (glyceraldehyde-3-phosphate dehydrogenase).	2.14373
FBgn0001149	Glutathione S transferase D1	GstD1	protein_coding	Exhibits DDT-dehydrochlorinase activity and glutathione transferase activity. Involved in glutathione metabolic process. Predicted to localize to cytoplasm. Is expressed in several structures, including embryonic head sensory system; endoderm; presumptive embryonic/larval digestive system; sensory nervous system primordium; and ventral sensory complex primordium.	2.31873
FBgn0001257	Ecdysone-inducible gene L2	ImpL2	protein_coding	Exhibits insulin binding activity. Involved in several processes, including negative regulation of phosphatidylinositol 3-kinase signaling; positive regulation of entry into reproductive diapause; and regulation of insulin receptor signaling pathway. Localizes to extracellular space. Is expressed in several structures, including ectoderm; ectoderm anlage; embryonic/larval foregut; extended germ b…	2.61875
FBgn0001308	Kinesin heavy chain	Khc	protein_coding	Exhibits microtubule binding activity; microtubule motor activity; and tropomyosin binding activity. Involved in several processes, including cytoskeleton organization; neuron differentiation; and oogenesis. Localizes to axon cytoplasm and cytoskeleton. Is expressed in several structures, including adult heart; glial cell; gonad; head; and photoreceptor cell. Used to study hereditary spastic para…	2.02494
FBgn0001941	infertile crescent	ifc	protein_coding	Exhibits sphingolipid delta-4 desaturase activity. Involved in spindle assembly involved in male meiosis. Localizes to Nebenkern and contractile ring. Is expressed in several structures, including excretory system; extended germ band embryo; germline cell; gut section; and rhabdomeric photoreceptor cell. Human ortholog(s) of this gene implicated in hypomyelinating leukodystrophy. Orthologous to h…	2.34351
FBgn0001987	Gliotactin	Gli	protein_coding	Predicted to have neurexin family protein binding activity and signaling receptor activity. Involved in several processes, including cell adhesion involved in heart morphogenesis; nervous system development; and positive regulation of border follicle cell migration. Localizes to plasma membrane; septate junction; and tricellular tight junction. Is expressed in several structures, including epithe…	3.68601
FBgn0002933	new glue 1	ng1	protein_coding	No description available	6.62479
FBgn0003093	Protein C kinase 98E	Pkc98E	protein_coding	Predicted to have protein kinase C activity. Involved in several processes, including lipid droplet organization; long-term memory; and response to ethanol. Predicted to localize to plasma membrane. Is expressed in adult brain; adult head; and head. Used to study alcohol use disorder. Human ortholog(s) of this gene implicated in cerebral infarction. Orthologous to several human genes including PR…	2.2761
FBgn0003218	retinal degeneration B	rdgB	protein_coding	Exhibits phospholipid binding activity and phospholipid transporter activity. Involved in several processes, including deactivation of rhodopsin mediated signaling; rhodopsin mediated signaling pathway; and sensory perception of smell. Predicted to localize to cytoplasm and integral component of plasma membrane. Is expressed in adult head; embryonic/larval central nervous system; and gonad. Human…	2.15443
FBgn0003401	shutdown	shu	protein_coding	Involved in oogenesis and piRNA metabolic process. Localizes to P granule and Yb body. Is expressed in several structures, including germline cell and gonad. Human ortholog(s) of this gene implicated in Williams-Beuren syndrome. Orthologous to human FKBP6 (FKBP prolyl isomerase family member 6 (inactive)).	3.50793
FBgn0003514	spaghetti squash	sqh	protein_coding	Exhibits myosin heavy chain binding activity. Involved in several processes, including compartment pattern specification; epithelial cell differentiation; and open tracheal system development. Localizes to several cellular components, including apicomedial cortex; cellularization cleavage furrow invagination front; and cytoskeleton. Colocalizes with adherens junction and perinuclear region of cyt…	2.13978
FBgn0003660	Synaptobrevin	Syb	protein_coding	Predicted to have SNAP receptor activity. Predicted to be involved in synaptic vesicle docking. Predicted to localize to synaptic vesicle. Is expressed in several structures, including Malpighian tubule primordium; adult heart; embryonic/larval neuromuscular junction; inclusive hindgut primordium; and presumptive embryonic/larval digestive system. Human ortholog(s) of this gene implicated in cong…	2.7134
FBgn0003748	Trehalase	Treh	protein_coding	Exhibits alpha,alpha-trehalase activity. Involved in neuronal stem cell population maintenance and trehalose catabolic process. Localizes to cytoplasm. Is expressed in several structures, including circulatory system; dorsal ectoderm; embryonic/larval muscle system; head; and presumptive embryonic/larval system. Orthologous to human TREH (trehalase).	3.33599
FBgn0003884	alpha-Tubulin at 84B	alphaTub84B	protein_coding	Predicted to have GTP binding activity. Involved in lysosome localization. Localizes to astral microtubule; centrosome; and perinuclear region of cytoplasm. Is expressed in several structures, including adult; epithelial cell; gonad; imaginal disc; and neuromuscular junction. Human ortholog(s) of this gene implicated in keratoconus; lissencephaly; microcephaly; and visual epilepsy. Orthologous to…	2.31015
FBgn0003886	alpha-Tubulin at 85E	alphaTub85E	protein_coding	A structural constituent of cytoskeleton. Involved in unidimensional cell growth. Localizes to cytoplasmic microtubule and spindle microtubule. Is expressed in several structures, including chordotonal organ; embryonic/larval muscle system; embryonic/larval optic stalk; imaginal disc; and testis. Human ortholog(s) of this gene implicated in lissencephaly; microcephaly; and visual epilepsy. Orthol…	5.86423
FBgn0003888	beta-Tubulin at 60D	betaTub60D	protein_coding	A structural constituent of cytoskeleton. Involved in axon guidance; larval behavior; and response to light stimulus. Localizes to microtubule. Is expressed in several structures, including extended germ band embryo; gonad; head; imaginal disc; and muscle system. Human ortholog(s) of this gene implicated in complex cortical dysplasia with other brain malformations 1 and congenital fibrosis of the…	4.96568
FBgn0003890	beta-Tubulin at 97EF	betaTub97EF	protein_coding	Predicted to have GTP binding activity. Predicted to be involved in microtubule cytoskeleton organization and mitotic cell cycle. Predicted to localize to cytoplasm and microtubule. Is expressed in adult head; adult heart; muscle cell; neuromuscular junction; and spermatozoon. Human ortholog(s) of this gene implicated in complex cortical dysplasia with other brain malformations 1 and congenital f…	4.31476
FBgn0003961	Urate oxidase	Uro	protein_coding	Predicted to have urate oxidase activity. Predicted to be involved in allantoin biosynthetic process. Predicted to localize to peroxisome. Is expressed in Malpighian tubule; adult head; adult main segment of Malpighian tubule; embryonic/larval main segment of Malpighian tubule; and main segment of Malpighian tubule.	3.83967
FBgn0004380	Kinesin-like protein at 64D	Klp64D	protein_coding	Exhibits ATP-dependent microtubule motor activity. Involved in several processes, including non-motile cilium assembly; positive regulation of protein import into nucleus; and transport along microtubule. Localizes to cilium and cytoplasm. Is expressed in embryonic/larval central nervous system; head; ovary; and sense organ. Orthologous to human KIF3A (kinesin family member 3A).	2.26807
FBgn0004387	Kinesin-like protein at 98A	Klp98A	protein_coding	Exhibits ATP-dependent microtubule motor activity, plus-end-directed and phosphatidylinositol-3-phosphate binding activity. Involved in asymmetric protein localization involved in cell fate determination and plus-end-directed endosome transport along mitotic spindle midzone microtubule. Colocalizes with early endosome. Orthologous to human KIF16B (kinesin family member 16B).	2.85796
FBgn0004397	Vinculin	Vinc	protein_coding	Predicted to have actin filament binding activity and structural molecule activity. Predicted to be involved in cell adhesion. Localizes to cytoplasmic side of apical plasma membrane. Is expressed in several structures, including adult head; adult heart; embryonic/larval muscle system; gut section; and spermatozoon. Human ortholog(s) of this gene implicated in dilated cardiomyopathy; dilated card…	3.92621
FBgn0004456	multiple edematous wings	mew	protein_coding	Exhibits cell adhesion molecule binding activity; extracellular matrix binding activity; and protein heterodimerization activity. Involved in several processes, including animal organ development; axon development; and maintenance of epithelial integrity, open tracheal system. Localizes to several cellular components, including basal plasma membrane; focal adhesion; and lateral plasma membrane. I…	3.0433
FBgn0004569	argos	aos	protein_coding	Exhibits epidermal growth factor receptor binding activity and receptor antagonist activity. Involved in several processes, including axis specification; imaginal disc development; and negative regulation of protein phosphorylation. Localizes to extracellular space. Is expressed in several structures, including anlage in statu nascendi; ectoderm; extended germ band embryo; imaginal disc; and inte…	5.19509
FBgn0004636	Rap1 GTPase	Rap1	protein_coding	Exhibits GTPase activity and protein kinase binding activity. Involved in several processes, including Rap protein signal transduction; morphogenesis of an epithelium; and regulation of signal transduction. Localizes to cell leading edge; cytosol; and nucleus. Is expressed in adult heart; adult ventral nervous system; head; imaginal disc; and oocyte. Orthologous to several human genes including R…	2.39617
FBgn0004657	myospheroid	mys	protein_coding	Exhibits protein heterodimerization activity. Contributes to extracellular matrix protein binding activity. Involved in several processes, including actin cytoskeleton organization; animal organ development; and open tracheal system development. Localizes to several cellular components, including basal plasma membrane; costamere; and synaptic membrane. Is expressed in several structures, includin…	3.44528
FBgn0010039	Glutathione S transferase D3	GstD3	protein_coding	Predicted to have glutathione transferase activity. Predicted to be involved in glutathione metabolic process. Predicted to localize to cytoplasm. Is expressed in several structures, including adult head; embryonic/larval midgut; endoderm; and presumptive embryonic/larval digestive system.	2.51117
FBgn0010051	Inositol 1,4,5,-tris-phosphate receptor	Itp-r83A	protein_coding	Exhibits inositol 1,4,5-trisphosphate-sensitive calcium-release channel activity. Involved in several processes, including ion homeostasis; larval feeding behavior; and mushroom body development. Localizes to axonal growth cone and smooth endoplasmic reticulum. Is expressed in several structures, including adult thoracic segment; head; imaginal disc; mesoderm; and somatic precursor cell. Used to …	2.05942
FBgn0010246	Myosin 61F	Myo61F	protein_coding	Exhibits phosphatidylinositol-4,5-bisphosphate binding activity. Involved in several processes, including defense response to bacterium; imaginal disc-derived male genitalia morphogenesis; and microvillus organization. Localizes to brush border and cell cortex. Is expressed in several structures, including adult optic lobe; embryonic head sensory system; embryonic/larval digestive system; epithel…	2.03156
FBgn0010295	new glue 3	ng3	protein_coding	Is expressed in embryonic/larval salivary gland.	8.14863
FBgn0010340	upstream of RpII140	140up	protein_coding	Involved in multicellular organism development. Predicted to localize to mitochondrion. Is expressed in adult head; embryonic/larval midgut; embryonic/larval visceral muscle; and organism. Human ortholog(s) of this gene implicated in mitochondrial complex I deficiency. Orthologous to human TIMMDC1 (translocase of inner mitochondrial membrane domain containing 1).	2.4433
FBgn0010357	betaTrypsin	betaTry	protein_coding	Predicted to have serine-type endopeptidase activity. Predicted to be involved in proteolysis. Is expressed in adult head; adult midgut enterocyte; and embryonic/larval digestive system. Orthologous to several human genes including PRSS22 (serine protease 22); PRSS27 (serine protease 27); and PRSS33 (serine protease 33).	3.61873
FBgn0010387	Acyl-CoA binding protein 2	Acbp2	protein_coding	Predicted to have fatty-acyl-CoA binding activity. Predicted to be involved in cellular acyl-CoA homeostasis. Is expressed in several structures, including adult heart; amnioserosa; embryonic/larval fat body; gut section; and yolk nucleus. Orthologous to human DBI (diazepam binding inhibitor, acyl-CoA binding protein).	3.24466
FBgn0010395	Integrin betanu subunit	Itgbn	protein_coding	Exhibits protein heterodimerization activity. Involved in several processes, including melanotic encapsulation of foreign target; muscle cell cellular homeostasis; and negative regulation of synaptic growth at neuromuscular junction. Localizes to integrin complex. Is expressed in gut section. Human ortholog(s) of this gene implicated in coronary restenosis; epidermolysis bullosa (multiple); and l…	4.11964
FBgn0010397	Lamin C	LamC	protein_coding	A structural constituent of cytoskeleton. Involved in several processes, including chromatin silencing; male meiosis cytokinesis; and nuclear pore localization. Localizes to lamin filament and spindle envelope. Colocalizes with nuclear envelope. Is expressed in several structures, including embryonic/larval tracheal system; epidermis; extended germ band embryo; gonad; and gut section. Used to stu…	3.01728
FBgn0010406	Ribonuclease X25	RNaseX25	protein_coding	Predicted to have endoribonuclease activity. Involved in multicellular organism reproduction. Predicted to localize to extracellular space. Is expressed in several structures, including adult heart; ectoderm; ectoderm anlage; and extended germ band embryo. Orthologous to human RNASET2 (ribonuclease T2).	2.31119
FBgn0011232	scattered	scat	protein_coding	Predicted to have syntaxin binding activity. Involved in endocytic recycling and spermatid development. Localizes to GARP complex and Golgi trans cisterna. Is expressed in several structures, including anterior endoderm; dorsal ectoderm anlage; extended germ band embryo; foregut primordium; and gut section. Orthologous to human VPS54 (VPS54 subunit of GARP complex).	4.80935
FBgn0011509	Signal recognition particle receptor beta	SrpRbeta	protein_coding	Predicted to have GTPase activity. Involved in chitin-based larval cuticle pattern formation. Localizes to endomembrane system. Is expressed in adult head and eye-antennal disc. Orthologous to human SRPRB (SRP receptor subunit beta).	2.20632
FBgn0011726	twinstar	tsr	protein_coding	Exhibits actin binding activity. Involved in several processes, including animal organ development; cytoskeleton organization; and cytoskeleton-dependent cytokinesis. Localizes to cytosol and nucleoplasm. Is expressed in adult head; adult heart; egg chamber; and macrochaeta. Human ortholog(s) of this gene implicated in nemaline myopathy 7. Orthologous to human CFL1 (cofilin 1); CFL2 (cofilin 2); …	2.38781
FBgn0012051	Calpain-A	CalpA	protein_coding	Exhibits calcium-dependent cysteine-type endopeptidase activity. Involved in several processes, including myoblast fusion; neuron remodeling; and protein autoprocessing. Localizes to actin cytoskeleton and neuronal cell body. Is expressed in several structures, including blastoderm embryo; ectoderm; ectoderm anlage; extended germ band embryo; and gut section. Human ortholog(s) of this gene implic…	2.42958
FBgn0013733	short stop	shot	protein_coding	Predicted to have structural molecule activity. Involved in several processes, including microtubule cytoskeleton organization; nervous system development; and open tracheal system development. Localizes to several cellular components, including fusome; microtubule; and muscle tendon junction. Predicted to colocalize with intermediate filament. Is expressed in several structures, including chordo…	3.21693
FBgn0013949	Elastin-like	Elal	protein_coding	Involved in response to nicotine. Is expressed in embryonic/larval fat body.	4.50083
FBgn0013953	Epidermal stripes and patches	Esp	protein_coding	Predicted to have anion:anion antiporter activity and sulfate transmembrane transporter activity. Involved in negative regulation of female receptivity, post-mating. Predicted to localize to integral component of plasma membrane. Is expressed in several structures, including apoptotic amnioserosa; ectoderm; ectoderm anlage; extended germ band embryo; and presumptive embryonic/larval system. Ortho…	5.12324
FBgn0014011	Rac2	Rac2	protein_coding	Exhibits GTPase activity and protein kinase binding activity. Involved in several processes, including actin cytoskeleton organization; defense response to other organism; and embryonic development via the syncytial blastoderm. Predicted to localize to several cellular components, including cell cortex; cytoplasmic vesicle; and cytoskeleton. Is expressed in several structures, including ectoderm …	2.77081
FBgn0014133	bifocal	bif	protein_coding	Exhibits actin filament binding activity and microtubule binding activity. Involved in axon guidance and negative regulation of axon extension. Localizes to cytoplasm. Is expressed in several structures, including eye disc posterior to the morphogenetic furrow; furrow canal; neuron projection bundle of ventral nerve cord; presumptive embryonic/larval central nervous system; and rhabdomeric photor…	2.01533
FBgn0014141	cheerio	cher	protein_coding	Predicted to have actin binding activity. Involved in several processes, including behavioral response to ethanol; long-term memory; and oogenesis. Localizes to several cellular components, including Z disc; actin cytoskeleton; and female germline ring canal. Colocalizes with actin filament; nucleus; and perinuclear region of cytoplasm. Is expressed in several structures, including adult head; em…	2.93635
FBgn0014391	stunted	sun	protein_coding	Exhibits G protein-coupled receptor binding activity. Predicted to contribute to ATPase activity. Involved in determination of adult lifespan; positive regulation of G protein-coupled receptor signaling pathway; and response to oxidative stress. Localizes to extracellular space. Is expressed in adult head and adult heart. Human ortholog(s) of this gene implicated in mitochondrial complex V (ATP s…	2.03179
FBgn0015031	cyclope	cype	protein_coding	Predicted to have cytochrome-c oxidase activity. Predicted to be involved in mitochondrial electron transport, cytochrome c to oxygen. Localizes to mitochondrion. Is expressed in several structures, including adult heart; gonad; imaginal disc; neuroblasts; and presumptive embryonic/larval central nervous system. Used to study cytochrome-c oxidase deficiency disease. Orthologous to human COX6C (cy…	2.72147
FBgn0015299	Single stranded-binding protein c31A	Ssb-c31a	protein_coding	Exhibits single-stranded DNA binding activity. Involved in negative regulation of transcription, DNA-templated. Localizes to nucleus. Is expressed in several structures, including embryonic brain; extended germ band embryo; germline cell; gonad; and ventral nerve cord. Orthologous to human SUB1 (SUB1 regulator of transcription).	2.35954
FBgn0015589	APC-like	Apc	protein_coding	Exhibits beta-catenin binding activity. Involved in several processes, including nervous system development; oogenesis; and regionalization. Localizes to several cellular components, including apical part of cell; axon; and beta-catenin destruction complex. Predicted to colocalize with cytoplasmic microtubule. Is expressed in several structures, including epidermis; motor neurons; neuron projecti…	2.98077
FBgn0015714	Cytochrome P450-6a17	Cyp6a17	protein_coding	Predicted to have heme binding activity; iron ion binding activity; and oxidoreductase activity, acting on paired donors, with incorporation or reduction of molecular oxygen. Involved in thermosensory behavior. Is expressed in adult head; dorsal thoracic disc; embryonic/larval Malpighian tubule; embryonic/larval gut; and gonad. Human ortholog(s) of this gene implicated in B-lymphoblastic leukemia…	2.74666
FBgn0015765	p38a MAP kinase	p38a	protein_coding	Exhibits MAP kinase activity. Involved in several processes, including defense response to other organism; paracrine signaling; and positive regulation of cell size. Localizes to nucleus. Is expressed in adult head; embryonic midgut chamber; embryonic primordium of adult hindgut precursor; embryonic/larval midgut; and organism. Orthologous to human MAPK11 (mitogen-activated protein kinase 11).	2.3825
FBgn0015790	Rab11	Rab11	protein_coding	Exhibits GTPase activating protein binding activity and GTPase activity. Involved in several processes, including dorsal closure; gamete generation; and sensory organ development. Localizes to several cellular components, including cytoplasmic vesicle; fusome; and spindle envelope. Colocalizes with centrosome and recycling endosome. Is expressed in several structures, including embryonic/larval d…	2.54579
FBgn0015797	Rab6	Rab6	protein_coding	Exhibits GTPase activity. Involved in several processes, including neuron development; oogenesis; and phototransduction. Localizes to Golgi apparatus; cytoplasmic vesicle; and vacuole. Is expressed in several structures, including central nervous system; centripetal follicle cell; gut section; imaginal disc; and photoreceptor. Used to study retinal degeneration. Orthologous to several human genes…	2.3797
FBgn0015872	drip	Drip	protein_coding	Exhibits water channel activity. Involved in several processes, including regulation of oviposition; water homeostasis; and water transport. Localizes to integral component of membrane. Is expressed in several structures, including Malpighian tubule Type II cell; adult head; embryonic/larval gut; and posterior spiracle primordium. Human ortholog(s) of this gene implicated in several diseases, inc…	5.0994
FBgn0016078	wunen	wun	protein_coding	Exhibits phosphatase activity. Involved in germ cell repulsion; open tracheal system development; and septate junction assembly. Localizes to apical part of cell and septate junction. Is expressed in several structures, including ectoderm; embryonic/larval digestive system; endocrine system component; nephrocyte; and presumptive embryonic/larval digestive system. Orthologous to several human gene…	3.71739
FBgn0016672	Inositol polyphosphate 1-phosphatase	Ipp	protein_coding	Exhibits inositol-1,4-bisphosphate 1-phosphatase activity. Involved in chemical synaptic transmission and inositol phosphate dephosphorylation. Is expressed in several structures, including head and ring gland primordium. Orthologous to human INPP1 (inositol polyphosphate-1-phosphatase).	2.45543
FBgn0019624	Cytochrome c oxidase subunit 5A	COX5A	protein_coding	Predicted to have cytochrome-c oxidase activity. Involved in positive regulation of cell cycle. Localizes to mitochondrion. Is expressed in adult head; adult heart; organism; and spermatozoon. Used to study cytochrome-c oxidase deficiency disease. Orthologous to human COX5A (cytochrome c oxidase subunit 5A).	2.00122
FBgn0019982	GS1-like	Gs1l	protein_coding	Predicted to have phosphatase activity. Involved in wound healing. Is expressed in adult head. Orthologous to human PUDP (pseudouridine 5'-phosphatase).	2.50374
FBgn0020251	sulfateless	sfl	protein_coding	Exhibits sulfotransferase activity. Involved in several processes, including ameboidal-type cell migration; heparan sulfate proteoglycan biosynthetic process, polysaccharide chain biosynthetic process; and imaginal disc-derived wing morphogenesis. Localizes to Golgi cis cisterna and endoplasmic reticulum. Is expressed in adult head; embryonic/larval antennal lobe glomerulus; larval mushroom body …	3.32473
FBgn0020299	stumps	stumps	protein_coding	Exhibits fibroblast growth factor receptor binding activity and transmembrane receptor protein tyrosine kinase adaptor activity. Involved in several processes, including mesodermal cell fate commitment; mesodermal cell migration; and open tracheal system development. Localizes to cytosol. Is expressed in several structures, including anterior endoderm; blastoderm embryo; embryonic/larval muscle s…	3.97081
FBgn0020304	drongo	drongo	protein_coding	Predicted to have GTPase activator activity. Predicted to be involved in regulation of GTPase activity. Localizes to cell cortex. Is expressed in several structures, including ectoderm; ectoderm anlage; embryonic epidermis; extended germ band embryo; and lateral cord neurons. Orthologous to several human genes including AGFG1 (ArfGAP with FG repeats 1).	2.16423
FBgn0021767	optomotor-blind-related-gene-1	org-1	protein_coding	Exhibits DNA-binding transcription factor activity. Involved in positive regulation of transcription by RNA polymerase II and somatic muscle development. Predicted to localize to nuclear chromatin. Is expressed in abdominal lateral adult muscle precursor cell; embryonic somatic muscle; embryonic/larval muscle system; trunk mesoderm; and visceral muscle primordium. Human ortholog(s) of this gene i…	4.02963
FBgn0021967	NADH dehydrogenase (ubiquinone) PDSW subunit	ND-PDSW	protein_coding	Predicted to have NADH dehydrogenase activity. Predicted to be involved in mitochondrial electron transport, NADH to ubiquinone. Localizes to mitochondrion. Is expressed in several structures, including embryonic Malpighian tubule; endoderm anlage; extended germ band embryo; gut section; and spermatozoon. Orthologous to human NDUFB10 (NADH:ubiquinone oxidoreductase subunit B10).	2.0584
FBgn0022027	Vacuolar protein sorting 25	Vps25	protein_coding	Predicted to have protein homodimerization activity and structural molecule activity. Involved in several processes, including bicoid mRNA localization; imaginal disc-derived male genitalia morphogenesis; and maintenance of epithelial cell apical/basal polarity. Predicted to localize to ESCRT II complex. Is expressed in organism. Orthologous to human VPS25 (vacuolar protein sorting 25 homolog).	3.11799
FBgn0022355	Transferrin 1	Tsf1	protein_coding	Involved in olfactory behavior. Localizes to extracellular region and plasma membrane. Is expressed in adult head and adult heart. Human ortholog(s) of this gene implicated in several diseases, including atransferrinemia; carcinoma (multiple); glucose metabolism disease (multiple); iron deficiency anemia; and restless legs syndrome. Orthologous to human LTF (lactotransferrin); MELTF (melanotransf…	2.72496
FBgn0022709	Adenylate kinase 1	Adk1	protein_coding	Exhibits adenylate kinase activity. Predicted to be involved in nucleobase-containing small molecule metabolic process. Predicted to localize to cytosol and nucleus. Is expressed in adult head; adult heart; organism; and spermatozoon. Human ortholog(s) of this gene implicated in congenital nonspherocytic hemolytic anemia and hemolytic anemia. Orthologous to human AK1 (adenylate kinase 1).	4.08653
FBgn0023407	B4	B4	protein_coding	Involved in circadian rhythm and imaginal disc development. Localizes to plasma membrane. Is expressed in several structures, including central nervous system; embryonic/larval salivary gland; imaginal disc; and somatic precursor cell.	2.41552
FBgn0024150	Adenylyl cyclase 78C	Ac78C	protein_coding	Exhibits adenylate cyclase activity. Involved in several processes, including detection of chemical stimulus involved in sensory perception of sweet taste; response to caffeine; and response to disaccharide. Predicted to localize to integral component of plasma membrane. Is expressed in several structures, including adult head; anlage in statu nascendi; ectoderm; embryonic hindgut; and epithelial…	5.51513
FBgn0024238	Fimbrin	Fim	protein_coding	Predicted to have actin filament binding activity. Predicted to be involved in actin filament bundle assembly and actin filament network formation. Localizes to apical cortex and cytosol. Colocalizes with contractile ring. Is expressed in adult brain; adult brain cell body rind; adult gnathal ganglion; adult head; and adult optic lobe. Human ortholog(s) of this gene implicated in autosomal domina…	2.17799
FBgn0024315	picot	Picot	protein_coding	Predicted to have transmembrane transporter activity. Predicted to be involved in anion transport. Predicted to localize to integral component of membrane and plasma membrane. Is expressed in several structures, including embryonic maxillary sensory complex; embryonic/larval posterior spiracle; gut section; midline glial cell; and plasmatocyte.	2.57994
FBgn0025335	Ceramide phosphoethanolamine synthase	Cpes	protein_coding	Is expressed in adult head. Used to study photosensitive epilepsy.	2.57403
FBgn0025583	Immune induced molecule 2	IM2	protein_coding	Involved in defense response. Localizes to extracellular region. Is expressed in embryonic/larval central nervous system.	7.30376
FBgn0026189	prominin-like	prominin-like	protein_coding	Predicted to localize to integral component of membrane. Is expressed in adult head; embryonic/larval brain; fat body; and spermatozoon. Human ortholog(s) of this gene implicated in cone-rod dystrophy 12 and retinitis pigmentosa 41. Orthologous to several human genes including PROM1 (prominin 1).	2.17157
FBgn0026317	Tsc1	Tsc1	protein_coding	Exhibits protein kinase binding activity. Involved in several processes, including cellular response to chloroquine; cholesterol homeostasis; and regulation of signal transduction. Localizes to TSC1-TSC2 complex. Is expressed in embryonic/larval salivary gland and organism. Used to study autism spectrum disorder; tuberous sclerosis; and tuberous sclerosis 1. Human ortholog(s) of this gene implica…	2.05522
FBgn0026323	TGF-beta activated kinase 1	Tak1	protein_coding	Exhibits JUN kinase kinase kinase activity and ubiquitin protein ligase binding activity. Involved in several processes, including intracellular signal transduction; morphogenesis of an epithelium; and response to bacterium. Localizes to cytoplasm. Is expressed in adult Malpighian tubule and organism. Human ortholog(s) of this gene implicated in frontometaphyseal dysplasia 2 and prostate cancer. …	2.0036
FBgn0026374	Rhophilin	Rhp	protein_coding	Predicted to be involved in signal transduction. Orthologous to several human genes including RHPN1 (rhophilin Rho GTPase binding protein 1).	3.05422
FBgn0026400	Noa36	Noa36	protein_coding	Predicted to have zinc ion binding activity. Involved in larval lymph gland hemopoiesis. Predicted to localize to chromosome, centromeric region; midbody; and nucleolus. Is expressed in several structures, including embryonic Malpighian tubule; embryonic/larval muscle system; gastrula embryo; germ layer derivative; and gut section. Orthologous to human ZNF330 (zinc finger protein 330).	2.60052
FBgn0026602	Ady43A	Ady43A	protein_coding	Predicted to have adenosine kinase activity. Predicted to localize to cytosol and nucleus. Is expressed in mesoderm anlage and organism.	3.89238
FBgn0027066	Eb1	Eb1	protein_coding	Exhibits myosin binding activity. Involved in several processes, including melanotic encapsulation of foreign target; microtubule cytoskeleton organization; and pseudocleavage involved in syncytial blastoderm formation. Localizes to axonal growth cone; cytoplasm; and microtubule. Colocalizes with cytoplasmic microtubule; microtubule plus-end; and spindle microtubule. Is expressed in several struc…	2.39999
FBgn0027095	Mesencephalic astrocyte-derived neurotrophic factor	Manf	protein_coding	Involved in several processes, including dopamine metabolic process; dopaminergic synaptic transmission; and neuron cellular homeostasis. Localizes to endoplasmic reticulum and extracellular region. Is expressed in several structures, including circulatory system; epidermis; extended germ band embryo; gut section; and ventral nerve cord. Used to study neurodegenerative disease. Human ortholog(s) …	2.11573
FBgn0027558	Polypeptide N-Acetylgalactosaminyltransferase 3	Pgant3	protein_coding	Exhibits polypeptide N-acetylgalactosaminyltransferase activity. Involved in several processes, including O-glycan processing; extracellular matrix constituent secretion; and regulation of cell adhesion mediated by integrin. Localizes to Golgi apparatus. Is expressed in several structures, including embryonic/larval foregut; embryonic/larval garland cell; embryonic/larval posterior spiracle; exte…	2.03013
FBgn0027563	uncharacterized protein	CG9631	protein_coding	Predicted to have serine-type endopeptidase activity. Predicted to be involved in proteolysis.	6.15513
FBgn0027657	globin 1	glob1	protein_coding	Exhibits iron ion binding activity and oxygen binding activity. Predicted to be involved in oxygen transport. Localizes to plasma membrane. Is expressed in several structures, including extended germ band embryo; gonad; gut section; imaginal disc; and yolk sac. Human ortholog(s) of this gene implicated in several diseases, including acute chest syndrome; acute kidney failure; hemolytic anemia (mu…	4.05042
FBgn0028394	uncharacterized protein	CG17834	protein_coding	Is expressed in adult head; embryonic Malpighian tubule; extended germ band embryo; and gut section.	2.68034
FBgn0028396	Turandot A	TotA	protein_coding	Involved in several processes, including cellular response to mechanical stimulus; response to methylmercury; and response to water deprivation. Localizes to extracellular space. Is expressed in adult head.	2.96416
FBgn0028430	Hemese	He	protein_coding	Involved in innate immune response. Is expressed in embryonic/larval lymph gland; hemocyte; lymph gland derived hemocyte; and sessile hemocyte.	2.0972
FBgn0028514	uncharacterized protein	CG4793	protein_coding	Predicted to have serine-type endopeptidase activity. Involved in positive regulation of hemocyte proliferation. Predicted to localize to extracellular space. Orthologous to human TPSAB1 (tryptase alpha/beta 1) and TPSD1 (tryptase delta 1).	3.26071
FBgn0028526	uncharacterized protein	CG15293	protein_coding	Localizes to extracellular region. Is expressed in adult head; adult heart; and embryonic/larval hemolymph.	3.13451
FBgn0028573	pericardin	prc	protein_coding	Exhibits extracellular matrix structural constituent. Involved in basement membrane assembly; cell adhesion involved in heart morphogenesis; and larval heart development. Localizes to collagen type IV trimer. Is expressed in several structures, including circulatory system; dorsal vessel primordium; embryonic/larval cardial cell; epidermis; and glial cell.	3.91514
FBgn0028916	uncharacterized protein	CG33090	protein_coding	Predicted to have beta-glucosidase activity and glucosyltransferase activity. Predicted to be involved in bile acid metabolic process and glycoside catabolic process. Predicted to localize to integral component of membrane. Is expressed in adult head; embryonic/larval dorsal vessel; embryonic/larval mushroom body; larval central brain; and wing pouch. Human ortholog(s) of this gene implicated in …	3.43916
FBgn0028984	Serpin 88Ea	Spn88Ea	protein_coding	Predicted to have serine-type endopeptidase inhibitor activity. Involved in several processes, including imaginal disc-derived wing expansion; negative regulation of Toll signaling pathway; and negative regulation of innate immune response. Localizes to extracellular region. Is expressed in several structures, including embryonic epidermis; embryonic/larval garland cell; embryonic/larval tracheal…	2.8662
FBgn0029095	arouser	aru	protein_coding	Predicted to contribute to Rac guanyl-nucleotide exchange factor activity. Involved in several processes, including memory; olfactory behavior; and response to ethanol. Localizes to synapse. Is expressed in adult abdomen; adult brain; adult head; adult thorax; and organism. Used to study alcohol use disorder. Human ortholog(s) of this gene implicated in autosomal recessive nonsyndromic deafness 1…	2.37349
FBgn0029121	severas	Sras	protein_coding	Predicted to have cysteine-type endopeptidase activity and metalloendopeptidase activity. Predicted to be involved in CAAX-box protein processing. Predicted to localize to integral component of endoplasmic reticulum membrane. Is expressed in adult head. Orthologous to human RCE1 (Ras converting CAAX endopeptidase 1).	3.12901
FBgn0029131	Death executioner Bcl-2	Debcl	protein_coding	Predicted to have protein heterodimerization activity and protein homodimerization activity. Involved in several processes, including ectopic germ cell programmed cell death; intrinsic apoptotic signaling pathway in response to DNA damage; and positive regulation of necrotic cell death. Localizes to mitochondrial envelope. Is expressed in several structures, including egg chamber; embryonic/larva…	2.53276
FBgn0029155	Malic enzyme b	Men-b	protein_coding	Predicted to have malate dehydrogenase (decarboxylating) (NADP+) activity. Involved in glucose homeostasis. Predicted to localize to mitochondrion. Is expressed in several structures, including circulatory system; embryonic brain; embryonic/larval digestive system; embryonic/larval nervous system; and eye disc. Orthologous to several human genes including ME3 (malic enzyme 3).	2.05053
FBgn0029507	Tetraspanin 42Ed	Tsp42Ed	protein_coding	Predicted to localize to integral component of plasma membrane. Is expressed in adult CNS glial cell; adult head; adult heart; and gut section. Orthologous to human CD63 (CD63 molecule).	2.139
FBgn0029608	uncharacterized protein	CG3091	protein_coding	Predicted to have phosphatidylinositol bisphosphate binding activity.	2.73203
FBgn0029664	uncharacterized protein	CG10802	protein_coding	Predicted to have Ser-tRNA(Ala) hydrolase activity. Predicted to be involved in regulation of translational fidelity. Is expressed in adult head and organism. Orthologous to human PTGES3L-AARSD1 (PTGES3L-AARSD1 readthrough).	2.17431
FBgn0029903	pod1	pod1	protein_coding	Exhibits actin filament binding activity; microtubule binding activity; and protein-macromolecule adaptor activity. Involved in AMPA glutamate receptor clustering; actin cytoskeleton reorganization; and axon guidance. Localizes to growth cone and neuromuscular junction. Colocalizes with actin filament and cytoplasmic microtubule. Is expressed in several structures, including embryonic brain; embr…	2.82357
FBgn0029932	uncharacterized protein	CG4607	protein_coding	Is expressed in adult head. Orthologous to human SLC2A6 (solute carrier family 2 member 6) and SLC2A8 (solute carrier family 2 member 8).	2.86644
FBgn0030040	uncharacterized protein	CG15347	protein_coding	Is expressed in adult head; amnioserosa; gut section; and yolk nucleus.	6.1098
FBgn0030081	uncharacterized protein	CG7246	protein_coding	Predicted to have snoRNA binding activity. Predicted to be involved in maturation of SSU-rRNA from tricistronic rRNA transcript (SSU-rRNA, 5.8S rRNA, LSU-rRNA). Predicted to localize to Pwp2p-containing subcomplex of 90S preribosome and small-subunit processome. Orthologous to human UTP6 (UTP6 small subunit processome component).	2.4294
FBgn0030086	Chaperonin containing TCP1 subunit 2	CCT2	protein_coding	Predicted to have unfolded protein binding activity. Predicted to be involved in protein folding. Localizes to cytoplasm. Is expressed in several structures, including circulatory system; embryonic/larval muscle system; gut section; presumptive embryonic/larval digestive system; and trunk mesoderm. Orthologous to human CCT2 (chaperonin containing TCP1 subunit 2).	2.39486
FBgn0030105	uncharacterized protein	CG15369	protein_coding	Predicted to have cysteine-type endopeptidase inhibitor activity.	5.17936
FBgn0030291	uncharacterized protein	CG1738	protein_coding	Is expressed in organism. Orthologous to human C1orf131 (chromosome 1 open reading frame 131).	2.36913
FBgn0030349	uncharacterized protein	CG10353	protein_coding	Predicted to have intracellular calcium activated chloride channel activity. Predicted to be involved in chloride transmembrane transport. Predicted to localize to extracellular exosome and plasma membrane. Is expressed in adult head. Human ortholog(s) of this gene implicated in Miyoshi muscular dystrophy 3; autosomal recessive limb-girdle muscular dystrophy type 2L; gnathodiaphyseal dysplasia; a…	2.09152
FBgn0030396	uncharacterized protein	CG2556	protein_coding	Is expressed in several structures, including Malpighian tubule primordium; embryonic/larval fat body; epithelium; and foregut.	6.31946
FBgn0030403	uncharacterized protein	CG1824	protein_coding	Predicted to have ATPase-coupled transmembrane transporter activity. Predicted to be involved in transmembrane transport. Predicted to localize to integral component of membrane and mitochondrial inner membrane. Is expressed in adult head. Orthologous to human ABCB8 (ATP binding cassette subfamily B member 8).	2.31792
FBgn0030529	Chloride intracellular channel	Clic	protein_coding	Exhibits calcium ion binding activity; chloride channel activity; and lipid binding activity. Involved in chloride transport; negative gravitaxis; and response to alcohol. Localizes to mitochondrion. Is expressed in several structures, including adult head; gut section; and nurse cell. Human ortholog(s) of this gene implicated in X-linked intellectual disability-cardiomegaly-congestive heart fail…	2.17824
FBgn0030611	uncharacterized protein	CG15027	protein_coding	Predicted to localize to nucleus. Orthologous to human TMA16 (translation machinery associated 16 homolog).	2.05073
FBgn0030612	uncharacterized protein	CG5599	protein_coding	Predicted to have acetyltransferase activity and lipoic acid binding activity. Predicted to localize to mitochondrion. Is expressed in adult head; adult heart; embryonic/larval midgut; and organism. Human ortholog(s) of this gene implicated in maple syrup urine disease. Orthologous to human DBT (dihydrolipoamide branched chain transacylase E2).	2.79468
FBgn0030816	uncharacterized protein	CG16700	protein_coding	Predicted to have amino acid transmembrane transporter activity. Predicted to be involved in amino acid transmembrane transport. Is expressed in adult abdomen; adult head; and adult thorax. Orthologous to human SLC36A1 (solute carrier family 36 member 1) and SLC36A4 (solute carrier family 36 member 4).	2.86715
FBgn0030833	uncharacterized protein	CG8915	protein_coding	Predicted to have RNA binding activity and helicase activity. Predicted to be involved in nuclear-transcribed mRNA catabolic process, nonsense-mediated decay. Predicted to localize to intracellular. Is expressed in adult head; germline cell; gonad; organism; and primordial germ cell. Orthologous to human YTHDC2 (YTH domain containing 2).	3.12499
FBgn0030847	uncharacterized protein	CG12991	protein_coding	No description available	4.43085
FBgn0030904	unpaired 2	upd2	protein_coding	Exhibits cytokine activity. Involved in several processes, including intestinal epithelial structure maintenance; paracrine signaling; and receptor signaling pathway via JAK-STAT. Localizes to early endosome; extracellular space; and late endosome. Is expressed in hindgut; organism; posterior spiracle primordium; and trachea.	6.88058
FBgn0030929	uncharacterized protein	CG15043	protein_coding	Is expressed in adult heart and embryonic proventriculus.	6.20713
FBgn0030999	Mucin related 18B	Mur18B	protein_coding	Predicted to have extracellular matrix structural constituent. Predicted to be involved in chitin metabolic process. Predicted to localize to extracellular matrix. Is expressed in several structures, including embryonic/larval digestive system; embryonic/larval fat body; embryonic/larval posterior spiracle; and epithelial tube.	2.54771
FBgn0031040	uncharacterized protein	CG14210	protein_coding	Predicted to localize to nucleolus. Orthologous to human CCDC86 (coiled-coil domain containing 86).	2.16408
FBgn0031068	Augmenter of liver regeneration	Alr	protein_coding	Predicted to have flavin adenine dinucleotide binding activity; flavin-linked sulfhydryl oxidase activity; and protein disulfide oxidoreductase activity. Involved in tissue regeneration. Predicted to localize to mitochondrion. Is expressed in adult head; ectoderm; organism; and prothoracic leg disc. Human ortholog(s) of this gene implicated in kidney failure and renal fibrosis. Orthologous to hum…	3.10026
FBgn0031069	Peroxisomal Membrane Protein 70 kDa	Pmp70	protein_coding	Predicted to have several functions, including ATP binding activity; ATPase activity; and long-chain fatty acid transporter activity. Predicted to be involved in fatty acid catabolic process; long-chain fatty acid import into peroxisome; and peroxisome organization. Predicted to localize to peroxisomal membrane. Is expressed in adult head and adult heart. Human ortholog(s) of this gene implicated…	2.2996
FBgn0031114	cactin	cactin	protein_coding	Predicted to have RNA binding activity. Involved in dorsal/ventral axis specification and positive regulation of Toll signaling pathway. Localizes to catalytic step 2 spliceosome. Is expressed in organism. Orthologous to human CACTIN (cactin, spliceosome C complex subunit).	2.23248
FBgn0031256	shriveled	shv	protein_coding	Exhibits integrin binding activity. Involved in several processes, including germ-line stem-cell niche homeostasis; male germ-line stem cell population maintenance; and positive regulation of integrin-mediated signaling pathway. Localizes to extracellular space and neuromuscular junction. Is expressed in several structures, including circulatory system; embryonic/larval digestive system; head mes…	2.34619
FBgn0031312	Transport and Golgi organization 14	Tango14	protein_coding	Predicted to contribute to dehydrodolichyl diphosphate synthase activity. Involved in protein secretion. Localizes to endoplasmic reticulum. Is expressed in adult head. Used to study Parkinson's disease. Human ortholog(s) of this gene implicated in autosomal dominant mental retardation 55 and congenital disorder of glycosylation Iaa. Orthologous to human NUS1 (NUS1 dehydrodolichyl diphosphate syn…	2.20223
FBgn0031419	uncharacterized protein	CG15390	protein_coding	Predicted to have double-stranded DNA binding activity. Predicted to be involved in regulation of transcription, DNA-templated. Is expressed in organism. Orthologous to human MTERF4 (mitochondrial transcription termination factor 4).	5.00155
FBgn0031470	uncharacterized protein	CG18557	protein_coding	Predicted to have serine-type endopeptidase activity. Predicted to be involved in proteolysis. Predicted to localize to extracellular space. Orthologous to human TPSAB1 (tryptase alpha/beta 1) and TPSD1 (tryptase delta 1).	4.93081
FBgn0031547	Scavenger receptor class C, type IV	Sr-CIV	protein_coding	Predicted to have polysaccharide binding activity and scavenger receptor activity. Predicted to be involved in immune response. Predicted to localize to membrane.	3.7524
FBgn0031560	uncharacterized protein	CG16713	protein_coding	Predicted to have serine-type endopeptidase inhibitor activity. Orthologous to human EPPIN-WFDC6 (EPPIN-WFDC6 readthrough).	4.05529
FBgn0031561	Immune induced molecule 33	IM33	protein_coding	Predicted to have serine-type endopeptidase inhibitor activity. Involved in response to bacterium. Predicted to localize to extracellular space. Is expressed in embryonic hindgut; embryonic large intestine; and embryonic/larval fat body. Orthologous to human EPPIN-WFDC6 (EPPIN-WFDC6 readthrough).	3.77786
FBgn0031608	uncharacterized protein	CG15435	protein_coding	Predicted to have nucleic acid binding activity and zinc ion binding activity. Predicted to localize to nucleus.	2.20602
FBgn0031651	mitochondrial ribosomal protein L24	mRpL24	protein_coding	Predicted to be a structural constituent of ribosome. Predicted to be involved in translation. Predicted to localize to mitochondrial large ribosomal subunit. Is expressed in several structures, including embryonic/larval midgut primordium; embryonic/larval muscle system; gut section; spermatozoon; and trunk mesoderm. Orthologous to human MRPL24 (mitochondrial ribosomal protein L24).	2.91614
FBgn0031654	Jonah 25Bii	Jon25Bii	protein_coding	Predicted to have serine-type endopeptidase activity. Predicted to be involved in proteolysis. Is expressed in organism.	6.1765
FBgn0031776	Prefoldin 1	Pfdn1	protein_coding	Predicted to have protein folding chaperone and unfolded protein binding activity. Predicted to be involved in protein folding. Predicted to localize to cytoplasm. Is expressed in several structures, including embryonic brain; embryonic/larval midgut; embryonic/larval nervous system; germ layer derivative; and visceral muscle primordium. Orthologous to human PFDN1 (prefoldin subunit 1).	3.02201
FBgn0031791	Arylalkylamine N-acetyltransferase-like 2	AANATL2	protein_coding	Exhibits acyl-CoA N-acyltransferase activity and aralkylamine N-acetyltransferase activity. Predicted to localize to cytoplasm. Is expressed in adult abdomen and adult thorax.	3.07018
FBgn0031830	Cytochrome c oxidase subunit 5B	COX5B	protein_coding	Predicted to have cytochrome-c oxidase activity. Predicted to be involved in mitochondrial ATP synthesis coupled proton transport and mitochondrial electron transport, cytochrome c to oxygen. Predicted to localize to mitochondrial respiratory chain complex IV. Is expressed in several structures, including anterior endoderm; anterior endoderm anlage; embryonic/larval muscle system; extended germ b…	2.06895
FBgn0031888	PDGF- and VEGF-related factor 2	Pvf2	protein_coding	Exhibits chemoattractant activity. Involved in several processes, including hematopoietic or lymphoid organ development; hemocyte proliferation; and positive regulation of cell size. Localizes to extracellular space. Is expressed in several structures, including Malpighian tubule; embryonic/larval circulatory system; germ layer derivative; gut; and presumptive embryonic/larval system.	5.51485
FBgn0031945	uncharacterized protein	CG7191	protein_coding	No description available	2.42711
FBgn0032010	uncharacterized protein	CG8086	protein_coding	Involved in sensory perception of sound. Predicted to localize to cytoskeleton. Is expressed in Johnston organ. Orthologous to human ODF3L1 (outer dense fiber of sperm tails 3 like 1); ODF3L2 (outer dense fiber of sperm tails 3 like 2); and ODF3B (outer dense fiber of sperm tails 3B).	2.18246
FBgn0032053	mitochondrial ribosomal protein L51	mRpL51	protein_coding	Predicted to be a structural constituent of ribosome. Predicted to be involved in mitochondrial translation. Predicted to localize to mitochondrial large ribosomal subunit. Is expressed in several structures, including anterior endoderm anlage; embryonic/larval midgut; embryonic/larval midgut primordium; embryonic/larval muscle system; and germ layer. Orthologous to human MRPL51 (mitochondrial ri…	2.8223
FBgn0032054	Ubiquitin activating enzyme 4	Uba4	protein_coding	Predicted to have URM1 activating enzyme activity; protein adenylyltransferase activity; and thiosulfate sulfurtransferase activity. Involved in molybdopterin cofactor biosynthetic process and protein urmylation. Localizes to cytoplasm and molybdopterin synthase complex. Orthologous to human MOCS3 (molybdenum cofactor synthesis 3).	2.6241
FBgn0032101	uncharacterized protein	CG9586	protein_coding	Is expressed in organism. Orthologous to human CCDC43 (coiled-coil domain containing 43).	2.2208
FBgn0032124	uncharacterized protein	CG17855	protein_coding	No description available	2.85614
FBgn0032140	uncharacterized protein	CG13117	protein_coding	No description available	4.0371
FBgn0032191	uncharacterized protein	CG5734	protein_coding	Predicted to have phosphatidylinositol binding activity. Predicted to be involved in intracellular protein transport and retrograde transport, endosome to plasma membrane. Predicted to localize to early endosome. Orthologous to several human genes including SNX17 (sorting nexin 17).	2.6518
FBgn0032264	Lipase 4	Lip4	protein_coding	Predicted to have hydrolase activity, acting on ester bonds. Is expressed in adult head; amnioserosa; and yolk nucleus. Human ortholog(s) of this gene implicated in Wolman disease; autosomal recessive congenital ichthyosis 8; cholesterol ester storage disease; and lysosomal and lipase deficiency. Orthologous to several human genes including LIPA (lipase A, lysosomal acid type); LIPF (lipase F, ga…	3.78594
FBgn0032292	ER Membrane protein Complex 3	EMC3	protein_coding	Involved in rhabdomere development and rhodopsin biosynthetic process. Localizes to ER membrane protein complex and endoplasmic reticulum. Is expressed in adult head and adult heart. Orthologous to human EMC3 (ER membrane protein complex subunit 3).	2.74888
FBgn0032318	uncharacterized protein	CG14072	protein_coding	No description available	4.72773
FBgn0032322	uncharacterized protein	CG16743	protein_coding	Is expressed in organism.	2.13258
FBgn0032421	crooked	crok	protein_coding	Predicted to have GPI anchor binding activity. Involved in regulation of tube size, open tracheal system and septate junction assembly. Localizes to cytoplasm. Is expressed in several structures, including atrium; early extended germ band embryo; embryonic/larval trachea; foregut primordium; and presumptive embryonic/larval system.	2.65985
FBgn0032422	atilla	atilla	protein_coding	Predicted to have GPI anchor binding activity. Predicted to be involved in positive regulation of voltage-gated potassium channel activity; regulation of cholinergic synaptic transmission; and sleep. Is expressed in adult head and adult heart.	6.04701
FBgn0032499	UV-resistance associated gene	Uvrag	protein_coding	Predicted to have SNARE binding activity. Involved in several processes, including imaginal disc-derived male genitalia morphogenesis; negative regulation of Notch signaling pathway; and neuron remodeling. Predicted to localize to endosome and lytic vacuole. Is expressed in embryonic/larval garland cell; garland cell primordium; head mesoderm; organism; and trunk mesoderm. Used to study colorecta…	2.84936
FBgn0032638	Serine protease homolog 93	SPH93	protein_coding	Predicted to have serine-type endopeptidase activity. Involved in defense response to Gram-positive bacterium. Predicted to localize to extracellular space. Orthologous to human TPSAB1 (tryptase alpha/beta 1) and TPSD1 (tryptase delta 1).	2.22346
FBgn0032669	uncharacterized protein	CG15155	protein_coding	Predicted to have transferase activity, transferring acyl groups other than amino-acyl groups. Orthologous to human GLYATL3 (glycine-N-acyltransferase like 3).	2.18509
FBgn0032857	uncharacterized protein	CG10947	protein_coding	Predicted to have calmodulin-lysine N-methyltransferase activity. Predicted to be involved in regulation of translation. Predicted to localize to cytoplasm and nucleus. Is expressed in antennal disc; eye disc; ventral thoracic disc; and wing disc. Orthologous to human CAMKMT (calmodulin-lysine N-methyltransferase).	5.20709
FBgn0032886	uncharacterized protein	CG9328	protein_coding	Predicted to be involved in regulation of cell growth. Predicted to localize to nucleus. Orthologous to several human genes including FAM107B (family with sequence similarity 107 member B).	2.78398
FBgn0032897	uncharacterized protein	CG9336	protein_coding	Predicted to have GPI anchor binding activity. Predicted to be involved in positive regulation of voltage-gated potassium channel activity; regulation of cholinergic synaptic transmission; and sleep. Localizes to plasma membrane. Is expressed in several structures, including circulatory system; dorsal closure embryo; embryonic/larval lateral glial cell; germ layer derivative; and head.	2.07015
FBgn0032910	uncharacterized protein	CG9265	protein_coding	Predicted to have retinol dehydrogenase activity. Predicted to localize to lipid droplet. Is expressed in adult brain; adult head; and organism. Orthologous to several human genes including SDR16C5 (short chain dehydrogenase/reductase family 16C member 5).	2.74808
FBgn0032913	uncharacterized protein	CG9259	protein_coding	Is expressed in adult head.	6.15753
FBgn0033019	uncharacterized protein	CG10395	protein_coding	Predicted to be involved in ATP-dependent chromatin remodeling. Predicted to localize to Ino80 complex. Is expressed in organism. Orthologous to human INO80B (INO80 complex subunit B).	2.2452
FBgn0033032	kune-kune	kune	protein_coding	Involved in establishment of glial blood-brain barrier; regulation of tube length, open tracheal system; and septate junction assembly. Localizes to pleated septate junction. Is expressed in several structures, including early extended germ band embryo; embryonic/larval glial cell; epidermis; foregut primordium; and gut section.	2.94432
FBgn0033033	scarface	scaf	protein_coding	Involved in establishment or maintenance of epithelial cell apical/basal polarity; germ-band shortening; and morphogenesis of an epithelium. Localizes to cytoplasm and extracellular space. Colocalizes with apical plasma membrane and endosome. Is expressed in adult head; embryonic epidermis; embryonic/larval pericardial cell; extended germ band embryo; and ventral ectoderm.	2.54698
FBgn0033047	uncharacterized protein	CG7882	protein_coding	Predicted to have transmembrane transporter activity. Predicted to be involved in transmembrane transport. Predicted to localize to integral component of membrane. Is expressed in adult head and organism. Human ortholog(s) of this gene implicated in several diseases, including brain disease (multiple); carbohydrate metabolic disorder (multiple); myelomeningocele; obesity; and type 2 diabetes mell…	5.45202
FBgn0033085	uncharacterized protein	CG15908	protein_coding	Orthologous to human C22orf39 (chromosome 22 open reading frame 39).	3.52733
FBgn0033092	uncharacterized protein	CG9422	protein_coding	Predicted to contribute to ribonuclease P activity. Predicted to be involved in tRNA 5'-leader removal. Predicted to localize to multimeric ribonuclease P complex; nucleus; and ribonuclease MRP complex. Orthologous to several human genes including RPP25L (ribonuclease P/MRP subunit p25 like).	2.84717
FBgn0033309	Lunapark	Lnpk	protein_coding	Predicted to be involved in endoplasmic reticulum tubular network organization. Localizes to endomembrane system. Is expressed in adult head. Orthologous to human LNPK (lunapark, ER junction formation factor).	2.52929
FBgn0033446	uncharacterized protein	CG1648	protein_coding	Is expressed in adult head; circulatory system; embryonic epidermis; and embryonic/larval muscle system.	3.77253
FBgn0033448	hebe	hebe	protein_coding	Involved in determination of adult lifespan. Is expressed in several structures, including embryonic antennal sense organ; embryonic/larval posterior spiracle; lateral cord neurons; midline ventral glial cell; and ventral midline of embryo.	6.49739
FBgn0033469	uncharacterized protein	CG12133	protein_coding	Predicted to have serine-type endopeptidase activity. Predicted to be involved in proteolysis.	3.94708
FBgn0033504	CAP	CAP	protein_coding	Involved in muscle attachment and sensory perception of sound. Is expressed in several structures, including chordotonal organ; circulatory system; extended germ band embryo; muscle system; and sensory nervous system primordium. Human ortholog(s) of this gene implicated in obesity and type 2 diabetes mellitus. Orthologous to several human genes including SORBS2 (sorbin and SH3 domain containing 2…	4.31817
FBgn0033649	pyramus	pyr	protein_coding	Exhibits receptor ligand activity. Involved in several processes, including larval development; muscle cell migration; and neurogenesis. Localizes to extracellular space. Is expressed in several structures, including ectoderm anlage; gastrula embryo; germ layer; gut section; and stomodeum.	4.18326
FBgn0033788	uncharacterized protein	CG13323	protein_coding	No description available	5.34715
FBgn0033789	uncharacterized protein	CG13324	protein_coding	No description available	6.02793
FBgn0033869	Cuticular protein 50Cb	Cpr50Cb	protein_coding	Predicted to be a structural constituent of chitin-based larval cuticle. Predicted to be involved in chitin-based cuticle development. Predicted to localize to chitin-based extracellular matrix. Is expressed in adult head; embryonic epipharynx; embryonic foregut; embryonic hypopharynx; and organism.	6.14507
FBgn0033875	uncharacterized protein	CG6357	protein_coding	No description available	4.85278
FBgn0033903	uncharacterized protein	CG8323	protein_coding	Is expressed in adult head. Orthologous to human SLC25A34 (solute carrier family 25 member 34) and SLC25A35 (solute carrier family 25 member 35).	2.26831
FBgn0033926	Activity-regulated cytoskeleton associated protein 1	Arc1	protein_coding	Exhibits mRNA binding activity. Involved in several processes, including behavioral response to starvation; mRNA transport; and vesicle-mediated intercellular transport. Localizes to extracellular vesicle; postsynapse of neuromuscular junction; and sarcomere. Is expressed in several structures, including adult head; adult heart; neurosecretory neurons; ring gland; and stretch follicle cell.	2.01656
FBgn0033928	Arc2	Arc2	protein_coding	Localizes to extracellular vesicle.	2.51061
FBgn0034005	Integrin alphaPS4 subunit	ItgaPS4	protein_coding	Predicted to have protein heterodimerization activity. Involved in oocyte growth. Predicted to localize to integrin complex. Is expressed in border follicle cell; centripetal follicle cell; and lamellocyte. Human ortholog(s) of this gene implicated in several diseases, including Behcet's disease; artery disease (multiple); blood platelet disease (multiple); diabetes mellitus (multiple); and von W…	5.93248
FBgn0034061	Ubiquitin-fold modifier conjugating enzyme 1	Ufc1	protein_coding	Predicted to have UFM1 conjugating enzyme activity. Predicted to be involved in protein K69-linked ufmylation. Is expressed in several structures, including adult head; embryonic/larval digestive system; and presumptive embryonic/larval system. Used to study autosomal recessive cerebellar ataxia. Orthologous to human UFC1 (ubiquitin-fold modifier conjugating enzyme 1).	3.62985
FBgn0034219	methuselah-like 4	mthl4	protein_coding	Predicted to have G protein-coupled receptor activity. Predicted to be involved in G protein-coupled receptor signaling pathway; determination of adult lifespan; and response to starvation. Predicted to localize to integral component of membrane. Is expressed in adult head; morphogenetic furrow; and wing disc.	4.22843
FBgn0034221	uncharacterized protein	CG10764	protein_coding	Predicted to have serine-type endopeptidase activity. Involved in negative regulation of hemocyte proliferation.	3.8235
FBgn0034269	hyccin	Hyccin	protein_coding	Predicted to be involved in phosphatidylinositol phosphorylation and protein localization to plasma membrane. Predicted to localize to plasma membrane. Is expressed in adult head. Human ortholog(s) of this gene implicated in hypomyelinating leukodystrophy 5. Orthologous to human FAM126A (family with sequence similarity 126 member A) and FAM126B (family with sequence similarity 126 member B).	2.76045
FBgn0034289	uncharacterized protein	CG10910	protein_coding	No description available	6.03086
FBgn0034290	uncharacterized protein	CG5773	protein_coding	Is expressed in photoreceptor cell and yolk nucleus.	4.13392
FBgn0034307	uncharacterized protein	CG10914	protein_coding	Predicted to have GTP binding activity. Orthologous to human NOA1 (nitric oxide associated 1).	3.18239
FBgn0034329	Immune induced molecule 1	IM1	protein_coding	Involved in defense response. Localizes to extracellular region. Is expressed in embryonic midgut chamber.	7.6312
FBgn0034417	uncharacterized protein	CG15117	protein_coding	Predicted to have beta-glucuronidase activity and carbohydrate binding activity. Involved in multicellular organism reproduction. Localizes to extracellular space. Is expressed in several structures, including embryonic/larval fat body; extraembryonic structure; midline ventral glial cell; ventral midline of embryo; and yolk nucleus. Human ortholog(s) of this gene implicated in Sly syndrome. Orth…	3.1359
FBgn0034480	uncharacterized protein	CG16898	protein_coding	No description available	5.42031
FBgn0034576	NADH dehydrogenase (ubiquinone) B14.7 subunit	ND-B14.7	protein_coding	Predicted to be involved in mitochondrial respiratory chain complex I assembly. Predicted to localize to mitochondrial respiratory chain complex I. Is expressed in adult head and adult heart. Human ortholog(s) of this gene implicated in mitochondrial complex I deficiency. Orthologous to human NDUFA11 (NADH:ubiquinone oxidoreductase subunit A11).	2.43276
FBgn0034627	eukaryotic translation elongation factor, selenocysteine-specific	eEFSec	protein_coding	Exhibits GTPase activating protein binding activity. Involved in selenocysteine incorporation. Predicted to localize to cytoplasm. Orthologous to human EEFSEC (eukaryotic elongation factor, selenocysteine-tRNA specific).	3.81905
FBgn0034636	tiwaz	twz	protein_coding	Involved in several processes, including adult feeding behavior; inter-male aggressive behavior; and male courtship behavior. Is expressed in atrium; embryonic maxillary sensory complex; embryonic/larval nervous system; extended germ band embryo; and presumptive embryonic/larval system. Human ortholog(s) of this gene implicated in scalp-ear-nipple syndrome. Orthologous to human KCTD1 (potassium c…	4.17637
FBgn0034691	Synaptojanin	Synj	protein_coding	Predicted to have phosphatidylinositol-3-phosphatase activity; phosphatidylinositol-4,5-bisphosphate 5-phosphatase activity; and phosphatidylinositol-4-phosphate phosphatase activity. Involved in several processes, including maintenance of presynaptic active zone structure; positive regulation of autophagosome assembly; and synaptic vesicle endocytosis. Localizes to autolysosome; type I terminal …	2.1084
FBgn0034716	Organic anion transporting polypeptide 58Dc	Oatp58Dc	protein_coding	Predicted to have sodium-independent organic anion transmembrane transporter activity. Involved in renal tubular secretion and response to toxic substance. Localizes to basolateral plasma membrane. Is expressed in adult head; amnioserosa; and yolk nucleus. Human ortholog(s) of this gene implicated in bilirubin metabolic disorder and primary hypertrophic osteoarthropathy. Orthologous to several hu…	4.23578
FBgn0034720	Liprin-gamma	Liprin-gamma	protein_coding	Exhibits protein homodimerization activity. Involved in axon target recognition and negative regulation of synaptic growth at neuromuscular junction. Localizes to protein-containing complex. Is expressed in central nervous system; embryonic brain; eye disc; morphogenetic furrow; and ventral nerve cord. Orthologous to human KAZN (kazrin, periplakin interacting protein).	2.60722
FBgn0034849	uncharacterized protein	CG3500	protein_coding	Predicted to have COPII adaptor activity. Predicted to be involved in endoplasmic reticulum to Golgi vesicle-mediated transport. Predicted to localize to COPII-coated ER to Golgi transport vesicle; integral component of Golgi membrane; and integral component of endoplasmic reticulum membrane. Is expressed in adult head and organism. Orthologous to human TEX261 (testis expressed 261).	2.75351
FBgn0034880	Integrin alphaPS5 subunit	ItgaPS5	protein_coding	Predicted to have protein heterodimerization activity. Involved in oocyte growth. Predicted to localize to integrin complex. Is expressed in dorsal appendage forming follicle cell and main body follicle cell. Human ortholog(s) of this gene implicated in several diseases, including Behcet's disease; artery disease (multiple); blood platelet disease (multiple); diabetes mellitus (multiple); and von…	4.53173
FBgn0034894	salivary glands marred	sigmar	protein_coding	Predicted to have cysteine-type endopeptidase inhibitor activity involved in apoptotic process. Involved in several processes, including positive regulation of JNK cascade; regulation of autophagy; and salivary gland morphogenesis. Localizes to cell projection and cytoplasm. Is expressed in several structures, including embryonic brain; embryonic/larval fat body; gut section; and imaginal trachea…	2.06912
FBgn0034988	cytosolic 5'-nucleotidase IIIB	cN-IIIB	protein_coding	Exhibits 5'-nucleotidase activity. Involved in dephosphorylation; guanosine-containing compound catabolic process; and ribonucleoside monophosphate catabolic process. Localizes to cytosol. Is expressed in adult head. Orthologous to human NT5C3A (5'-nucleotidase, cytosolic IIIA) and NT5C3B (5'-nucleotidase, cytosolic IIIB).	3.67185
FBgn0035049	Matrix metalloproteinase 1	Mmp1	protein_coding	Predicted to have metalloendopeptidase activity. Involved in several processes, including animal organ development; fasciculation of motor neuron axon; and open tracheal system development. Localizes to dendrite. Is expressed in several structures, including embryonic/larval peripheral nervous system; epithelium; gut section; larval thoracic segment; and midline ventral glial cell. Human ortholog…	2.25394
FBgn0035122	mitochondrial ribosomal protein L17	mRpL17	protein_coding	Predicted to be a structural constituent of ribosome. Predicted to be involved in mitochondrial translation. Predicted to localize to mitochondrial large ribosomal subunit. Is expressed in adult head; adult heart; embryonic/larval midgut; embryonic/larval muscle system; and organism. Orthologous to human MRPL17 (mitochondrial ribosomal protein L17).	2.70092
FBgn0035400	uncharacterized protein	CG11537	protein_coding	Predicted to have transporter activity. Predicted to be involved in transmembrane transport. Predicted to localize to integral component of membrane. Is expressed in several structures, including adult head; embryonic Malpighian tubule; and gut section. Orthologous to human MFSD14A (major facilitator superfamily domain containing 14A) and MFSD14B (major facilitator superfamily domain containing 1…	2.48034
FBgn0035412	uncharacterized protein	CG14957	protein_coding	Predicted to have chitin binding activity. Predicted to be involved in chitin metabolic process. Predicted to localize to extracellular region.	8.46427
FBgn0035432	Zinc transporter 63C	ZnT63C	protein_coding	Exhibits zinc efflux transmembrane transporter activity. Involved in cellular zinc ion homeostasis; detoxification of zinc ion; and zinc ion transmembrane transport. Localizes to apical plasma membrane and basolateral plasma membrane. Is expressed in several structures, including anterior ectoderm anlage; anterior endoderm; blastoderm embryo; embryonic/larval midgut; and extended germ band embryo…	2.2738
FBgn0035452	uncharacterized protein	CG10359	protein_coding	Predicted to have G protein-coupled receptor binding activity and chitin binding activity. Predicted to be involved in G protein-coupled receptor signaling pathway. Predicted to localize to collagen-containing extracellular matrix; extracellular space; and membrane. Is expressed in presumptive embryonic/larval system; spermatozoon; and ventral nerve cord. Human ortholog(s) of this gene implicated…	3.77576
FBgn0035498	Fermitin 1	Fit1	protein_coding	Predicted to have integrin binding activity. Involved in cardiac muscle tissue development and defense response to Gram-negative bacterium. Predicted to localize to cell-substrate junction and cytoplasm. Is expressed in adult head; adult heart; and organism. Human ortholog(s) of this gene implicated in Kindler syndrome; leukocyte adhesion deficiency 1; leukocyte adhesion deficiency 3; telangiecta…	3.1268
FBgn0035499	Chd64	Chd64	protein_coding	Exhibits juvenile hormone response element binding activity. Involved in juvenile hormone mediated signaling pathway. Predicted to localize to striated muscle thin filament. Is expressed in several structures, including circulatory system; embryonic/larval digestive system; germline cell; muscle system; and presumptive embryonic/larval system. Orthologous to human TAGLN (transgelin); TAGLN2 (tran…	2.16605
FBgn0035534	mitochondrial ribosomal protein S6	mRpS6	protein_coding	Predicted to have small ribosomal subunit rRNA binding activity. Predicted to be involved in mitochondrial translation. Predicted to localize to mitochondrial small ribosomal subunit. Is expressed in several structures, including adult head; embryonic/larval midgut; and embryonic/larval midgut primordium. Orthologous to human MRPS6 (mitochondrial ribosomal protein S6).	3.7544
FBgn0035539	slowdown	slow	protein_coding	Predicted to have signaling receptor binding activity. Involved in muscle attachment and synaptic target recognition. Localizes to muscle tendon junction. Is expressed in several structures, including dorsal closure embryo; embryonic epidermis; foregut; muscle system; and presumptive embryonic/larval nervous system. Orthologous to several human genes including EGFL7 (EGF like domain multiple 7).	4.28044
FBgn0035603	Prefoldin 4	Pfdn4	protein_coding	Predicted to have unfolded protein binding activity. Predicted to be involved in protein folding. Predicted to localize to cytoplasm and prefoldin complex. Orthologous to human PFDN4 (prefoldin subunit 4).	3.12345
FBgn0035623	methuselah-like 2	mthl2	protein_coding	Predicted to have G protein-coupled receptor activity. Predicted to be involved in G protein-coupled receptor signaling pathway; determination of adult lifespan; and response to starvation. Predicted to localize to integral component of membrane.	4.01982
FBgn0035665	Jonah 65Aiii	Jon65Aiii	protein_coding	Predicted to have serine-type endopeptidase activity. Predicted to be involved in proteolysis. Is expressed in embryonic midgut chamber; embryonic/larval midgut; and organism.	3.91727
FBgn0035708	axundead	axed	protein_coding	Predicted to be involved in neurogenesis. Predicted to localize to cytosol. Is expressed in adult brain; adult head; ventral nerve cord; and yolk nucleus.	3.81481
FBgn0035741	Bardet-Biedl syndrome 1	BBS1	protein_coding	Predicted to have patched binding activity and smoothened binding activity. Involved in cilium assembly. Predicted to localize to BBSome and cytoskeleton. Human ortholog(s) of this gene implicated in Bardet-Biedl syndrome and Bardet-Biedl syndrome 1. Orthologous to human BBS1 (Bardet-Biedl syndrome 1).	9.10185
FBgn0035742	Acyl-CoA binding protein 4	Acbp4	protein_coding	Predicted to have fatty-acyl-CoA binding activity. Is expressed in gastric caecum.	5.33681
FBgn0035896	uncharacterized protein	CG6983	protein_coding	Localizes to cytosol. Is expressed in several structures, including adult head; adult heart; dorsal pharyngeal muscle; ectoderm anlage; and extended germ band embryo. Orthologous to human C20orf27 (chromosome 20 open reading frame 27).	2.36436
FBgn0035929	uncharacterized protein	CG13311	protein_coding	No description available	6.61271
FBgn0036107	galla-2	galla-2	protein_coding	Predicted to be involved in iron-sulfur cluster assembly. Predicted to localize to CIA complex. Is expressed in larval imaginal tissue. Orthologous to human CIAO2B (cytosolic iron-sulfur assembly component 2B).	2.0967
FBgn0036150	Ionotropic receptor 68a	Ir68a	protein_coding	Predicted to have ligand-gated ion channel activity. Predicted to be involved in detection of chemical stimulus. Predicted to localize to integral component of membrane. Is expressed in adult head and sensory neurons.	3.51192
FBgn0036335	mitochondrial ribosomal protein L20	mRpL20	protein_coding	Predicted to be a structural constituent of ribosome. Predicted to be involved in ribosomal large subunit assembly. Predicted to localize to mitochondrial large ribosomal subunit. Is expressed in adult head and adult heart. Orthologous to human MRPL20 (mitochondrial ribosomal protein L20).	3.10227
FBgn0036341	Syntaxin 13	Syx13	protein_coding	Predicted to have SNAP receptor activity and SNARE binding activity. Involved in female meiotic nuclear division; male meiotic nuclear division; and mitotic cell cycle. Predicted to localize to several cellular components, including SNARE complex; endomembrane system; and integral component of membrane. Is expressed in adult head and organism. Orthologous to human TSNARE1 (t-SNARE domain containi…	2.01164
FBgn0036369	uncharacterized protein	CG10089	protein_coding	Predicted to have protein tyrosine/serine/threonine phosphatase activity. Predicted to be involved in protein dephosphorylation. Predicted to localize to cytosol. Is expressed in organism. Orthologous to human DUSP15 (dual specificity phosphatase 15) and DUSP22 (dual specificity phosphatase 22).	4.40899
FBgn0036549	uncharacterized protein	CG10516	protein_coding	Predicted to be involved in proteasome-mediated ubiquitin-dependent protein catabolic process. Predicted to localize to SCF ubiquitin ligase complex. Orthologous to human SPSB3 (splA/ryanodine receptor domain and SOCS box containing 3).	3.0017
FBgn0036742	uncharacterized protein	CG7497	protein_coding	Predicted to have G protein-coupled receptor activity. Predicted to be involved in adenylate cyclase-activating G protein-coupled receptor signaling pathway and positive regulation of cytosolic calcium ion concentration. Predicted to localize to integral component of membrane and plasma membrane. Is expressed in adult head. Human ortholog(s) of this gene implicated in several diseases, including …	3.34546
FBgn0036752	Adenosine deaminase-related growth factor A	Adgf-A	protein_coding	Exhibits adenosine deaminase activity. Involved in several processes, including adenosine catabolic process; cellular response to sucrose starvation; and larval lymph gland hemopoiesis. Localizes to extracellular space. Is expressed in several structures, including circulatory system; embryonic/larval muscle system; extended germ band embryo; foregut anlage; and stage 5 embryo. Human ortholog(s) …	2.0987
FBgn0036831	uncharacterized protein	CG6839	protein_coding	Predicted to have endoribonuclease activity and single-stranded DNA endodeoxyribonuclease activity. Predicted to be involved in apoptotic DNA fragmentation. Predicted to localize to mitochondrial inner membrane and nucleus.	6.31555
FBgn0036833	uncharacterized protein	CG3819	protein_coding	Predicted to have endoribonuclease activity and single-stranded DNA endodeoxyribonuclease activity. Predicted to be involved in apoptotic DNA fragmentation. Predicted to localize to mitochondrial inner membrane and nucleus. Is expressed in organism.	6.43522
FBgn0036877	uncharacterized protein	CG9452	protein_coding	Predicted to have acid phosphatase activity. Predicted to be involved in dephosphorylation. Predicted to localize to extracellular exosome and nucleus. Human ortholog(s) of this gene implicated in amelogenesis imperfecta and prostate cancer. Orthologous to human ACP2 (acid phosphatase 2, lysosomal); ACP3 (acid phosphatase 3); and ACP4 (acid phosphatase 4).	8.69539
FBgn0036918	Prefoldin 6	Pfdn6	protein_coding	Predicted to have chaperone binding activity. Predicted to be involved in chaperone-mediated protein complex assembly and protein folding. Predicted to localize to cytoplasm and prefoldin complex. Is expressed in adult head. Orthologous to human PFDN6 (prefoldin subunit 6).	2.33005
FBgn0037018	uncharacterized protein	CG4042	protein_coding	Predicted to be involved in SCF-dependent proteasomal ubiquitin-dependent protein catabolic process. Predicted to localize to SCF ubiquitin ligase complex. Is expressed in several structures, including adult head; embryonic/larval midgut; embryonic/larval midgut primordium; and embryonic/larval muscle system. Orthologous to human DMAC2 (distal membrane arm assembly complex 2).	3.97045
FBgn0037076	earthbound 2	ebd2	protein_coding	Predicted to have DNA binding activity. Involved in adult somatic muscle development.	2.31603
FBgn0037078	uncharacterized protein	CG12971	protein_coding	No description available	5.09209
FBgn0037166	uncharacterized protein	CG11426	protein_coding	Predicted to have lipid phosphatase activity and phosphatidate phosphatase activity. Involved in phototransduction. Predicted to localize to integral component of plasma membrane. Is expressed in several structures, including CNS glial cell; dorsal closure embryo; embryonic head sensory system; labral sensory complex; and ventral midline of embryo. Orthologous to human PLPP1 (phospholipid phospha…	4.23687
FBgn0037293	uncharacterized protein	CG12007	protein_coding	Contributes to Rab geranylgeranyltransferase activity. Involved in protein geranylgeranylation. Localizes to Rab-protein geranylgeranyltransferase complex. Is expressed in organism. Orthologous to human RABGGTA (Rab geranylgeranyltransferase subunit alpha).	2.058
FBgn0037312	uncharacterized protein	CG11999	protein_coding	Predicted to have dolichyl-phosphate-mannose-protein mannosyltransferase activity. Predicted to be involved in protein O-linked mannosylation. Localizes to endomembrane system. Is expressed in adult head and adult heart. Orthologous to several human genes including SDF2L1 (stromal cell derived factor 2 like 1).	2.21919
FBgn0037341	uncharacterized protein	CG12746	protein_coding	Predicted to have diacylglycerol diphosphate phosphatase activity and phosphatidate phosphatase activity. Predicted to be involved in phospholipid dephosphorylation and phospholipid metabolic process. Predicted to localize to membrane. Is expressed in several structures, including adult head; embryonic/larval posterior spiracle; and gut section. Orthologous to human PLPP4 (phospholipid phosphatas…	2.55723
FBgn0037382	Hpr1	Hpr1	protein_coding	Involved in mRNA export from nucleus in response to heat stress. Localizes to THO complex. Is expressed in organism. Orthologous to human THOC1 (THO complex 1).	2.45725
FBgn0037385	globin 3	glob3	protein_coding	Predicted to have heme binding activity and oxygen binding activity. Predicted to localize to cytoplasm. Is expressed in early elongation stage spermatid; onion stage spermatid; organism; primary spermatocyte; and secondary spermatocyte.	7.08321
FBgn0037386	uncharacterized protein	CG1208	protein_coding	Is expressed in adult head. Orthologous to human SLC2A6 (solute carrier family 2 member 6).	5.71622
FBgn0037477	uncharacterized protein	CG14610	protein_coding	No description available	5.34181
FBgn0037541	uncharacterized protein	CG2747	protein_coding	Is expressed in adult head; organism; ventral nerve cord; and ventral nerve cord primordium. Orthologous to several human genes including HEATR5B (HEAT repeat containing 5B).	2.10172
FBgn0037632	Chaperonin containing TCP1 subunit 7	CCT7	protein_coding	Predicted to have unfolded protein binding activity. Predicted to be involved in protein folding. Localizes to cytosol. Is expressed in adult brain; adult brain cell body rind; adult head; and adult heart. Used to study intrinsic cardiomyopathy. Orthologous to human CCT7 (chaperonin containing TCP1 subunit 7).	2.16165
FBgn0037720	uncharacterized protein	CG8312	protein_coding	Predicted to be involved in negative regulation of protein phosphorylation and positive regulation of transcription by RNA polymerase II. Predicted to localize to nucleoplasm. Is expressed in several structures, including ectoderm anlage; embryonic epidermis; embryonic/larval trachea; extended germ band embryo; and germ layer. Orthologous to human FAM43A (family with sequence similarity 43 member…	2.54519
FBgn0037724	Frost	Fst	protein_coding	Involved in cold acclimation. Predicted to localize to extracellular space.	7.12022
FBgn0037750	WHAMM and JMY related	Whamy	protein_coding	Exhibits Rac GTPase binding activity. Involved in several processes, including microtubule bundle formation; myoblast fusion; and positive regulation of actin nucleation. Localizes to lamellipodium; nucleus; and recycling endosome. Colocalizes with mitochondrion.	3.24545
FBgn0037809	uncharacterized protein	CG12818	protein_coding	Is expressed in adult heart. Orthologous to human LENG1 (leukocyte receptor cluster member 1).	3.05099
FBgn0038088	uncharacterized protein	CG10126	protein_coding	Predicted to have calcium ion binding activity. Is expressed in several structures, including adult head; embryonic epidermis; and embryonic/larval posterior spiracle. Orthologous to several human genes including CAPSL (calcyphosine like).	4.95945
FBgn0038098	uncharacterized protein	CG7381	protein_coding	Is expressed in dorsal sensory complex proper primordium; embryonic antennal sense organ; embryonic labial sensory complex; embryonic maxillary sensory complex; and organism.	3.30665
FBgn0038214	uncharacterized protein	CG9616	protein_coding	No description available	5.5449
FBgn0038299	Serpin 88Eb	Spn88Eb	protein_coding	Predicted to have serine-type endopeptidase inhibitor activity. Involved in epithelium regeneration and regulation of stem cell division. Predicted to localize to extracellular space. Human ortholog(s) of this gene implicated in several diseases, including artery disease (multiple); diabetic retinopathy (multiple); liver disease (multiple); lung disease (multiple); and thrombophilia (multiple). O…	2.75176
FBgn0038400	uncharacterized protein	CG5903	protein_coding	Predicted to be involved in cristae formation. Predicted to localize to MICOS complex. Is expressed in several structures, including adult heart; embryonic/larval muscle system; embryonic/larval peripheral nervous system; germ layer derivative; and gut section. Orthologous to several human genes including APOOL (apolipoprotein O like).	2.31567
FBgn0038419	uncharacterized protein	CG14879	protein_coding	Predicted to have carbohydrate binding activity. Is expressed in embryonic/larval midgut.	4.10198
FBgn0038428	uncharacterized protein	CG14894	protein_coding	Predicted to contribute to protein transmembrane transporter activity. Predicted to be involved in protein targeting to mitochondrion. Predicted to localize to mitochondrion. Is expressed in embryonic/larval midgut and organism. Orthologous to human TTC1 (tetratricopeptide repeat domain 1).	2.66351
FBgn0038462	uncharacterized protein	CG17556	protein_coding	Predicted to localize to ER membrane protein complex. Is expressed in adult head. Orthologous to human EMC2 (ER membrane protein complex subunit 2).	4.02527
FBgn0038595	uncharacterized protein	CG7142	protein_coding	Predicted to have serine-type endopeptidase activity. Predicted to be involved in proteolysis. Predicted to localize to extracellular space.	3.04224
FBgn0038658	uncharacterized protein	CG14292	protein_coding	Is expressed in adult head.	4.45964
FBgn0038678	mitochondrial ribosomal protein L55	mRpL55	protein_coding	Predicted to be a structural constituent of ribosome. Predicted to be involved in translation. Localizes to mitochondrion. Is expressed in embryonic/larval midgut and organism. Orthologous to human MRPL55 (mitochondrial ribosomal protein L55).	2.24697
FBgn0038679	uncharacterized protein	CG6040	protein_coding	Is expressed in embryonic/larval dorsal vessel; presumptive embryonic/larval system; and spermatozoon.	3.37118
FBgn0038682	uncharacterized protein	CG5835	protein_coding	No description available	4.83979
FBgn0038720	uncharacterized protein	CG6231	protein_coding	Predicted to have transmembrane transporter activity. Predicted to be involved in transmembrane transport. Predicted to localize to integral component of membrane. Is expressed in adult head. Orthologous to several human genes including SLC22A10 (solute carrier family 22 member 10); SLC22A11 (solute carrier family 22 member 11); and SLC22A15 (solute carrier family 22 member 15).	2.02679
FBgn0038725	uncharacterized protein	CG6184	protein_coding	Is expressed in adult head. Orthologous to human FAM234A (family with sequence similarity 234 member A) and FAM234B (family with sequence similarity 234 member B).	3.68402
FBgn0038763	Phosphatidylinositol glycan anchor biosynthesis class L	PIG-L	protein_coding	Predicted to have N-acetylglucosaminylphosphatidylinositol deacetylase activity. Predicted to be involved in GPI anchor biosynthetic process. Is expressed in adult head. Orthologous to human PIGL (phosphatidylinositol glycan anchor biosynthesis class L).	2.23643
FBgn0038842	hadley	hdly	protein_coding	Involved in negative regulation of female receptivity, post-mating. Is expressed in adult heart.	2.40372
FBgn0038890	uncharacterized protein	CG7956	protein_coding	Predicted to have phosphatidylinositol-4-phosphate phosphatase activity. Predicted to be involved in phosphatidylinositol dephosphorylation and regulation of endocytic recycling. Predicted to localize to clathrin-coated endocytic vesicle and early endosome. Is expressed in adult head. Orthologous to human INPP5F (inositol polyphosphate-5-phosphatase F).	4.86681
FBgn0038950	uncharacterized protein	CG5382	protein_coding	Predicted to have zinc ion binding activity. Involved in dsRNA transport. Localizes to endomembrane system. Is expressed in several structures, including adult head and gut section. Orthologous to human ZFPL1 (zinc finger protein like 1).	2.03413
FBgn0038961	uncharacterized protein	CG13850	protein_coding	Predicted to have protein kinase activity. Is expressed in several structures, including adult heart; anterior endoderm; embryonic/larval muscle system; extended germ band embryo; and gut section. Orthologous to human TBRG4 (transforming growth factor beta regulator 4).	2.23373
FBgn0039075	uncharacterized protein	CG4393	protein_coding	Predicted to localize to cytosol. Is expressed in spermatozoon. Orthologous to several human genes including ANKS1A (ankyrin repeat and sterile alpha motif domain containing 1A).	4.62076
FBgn0039098	Gamma-interferon-inducible lysosomal thiol reductase 3	GILT3	protein_coding	Predicted to have oxidoreductase activity, acting on a sulfur group of donors. Is expressed in several structures, including embryonic/larval lymph gland; extended germ band embryo; spermatozoon; and yolk nucleus. Orthologous to human IFI30 (IFI30 lysosomal thiol reductase).	5.52924
FBgn0039099	Gamma-interferon-inducible lysosomal thiol reductase 2	GILT2	protein_coding	Predicted to have oxidoreductase activity, acting on a sulfur group of donors. Involved in positive regulation of defense response to bacterium. Is expressed in adult heart. Orthologous to human IFI30 (IFI30 lysosomal thiol reductase).	5.36258
FBgn0039101	uncharacterized protein	CG16710	protein_coding	Predicted to have serine-type endopeptidase activity. Predicted to be involved in proteolysis.	3.08478
FBgn0039102	Spatzle-Processing Enzyme	SPE	protein_coding	Exhibits serine-type endopeptidase activity. Involved in several processes, including defense response to other organism; positive regulation of Toll signaling pathway; and positive regulation of antimicrobial peptide production. Predicted to localize to extracellular region. Is expressed in adult head; embryonic/larval fat body; and wing disc.	4.45425
FBgn0039108	uncharacterized protein	CG10232	protein_coding	Predicted to have serine-type endopeptidase activity. Predicted to be involved in proteolysis.	7.2673
FBgn0039155	Kallmann syndrome 1	Kal1	protein_coding	Predicted to have peptidase inhibitor activity. Predicted to be involved in neuron differentiation. Localizes to external side of plasma membrane and extracellular region. Is expressed in border follicle cell. Human ortholog(s) of this gene implicated in hypogonadotropic hypogonadism 1 with or without anosmia. Orthologous to human ANOS1 (anosmin 1).	2.15996
FBgn0039311	uncharacterized protein	CG10513	protein_coding	Is expressed in adult head.	6.30303
FBgn0039403	Sld5	Sld5	protein_coding	Predicted to contribute to 3'-5' DNA helicase activity. Involved in mitotic cell cycle. Localizes to CMG complex and GINS complex. Orthologous to human GINS4 (GINS complex subunit 4).	3.13858
FBgn0039519	Cyp6a18	Cyp6a18	protein_coding	Predicted to have heme binding activity; iron ion binding activity; and oxidoreductase activity, acting on paired donors, with incorporation or reduction of molecular oxygen. Predicted to be involved in oxidation-reduction process. Is expressed in adult head; amnioserosa; embryonic Malpighian tubule; embryonic/larval Malpighian tubule; and yolk nucleus. Human ortholog(s) of this gene implicated i…	5.42007
FBgn0039555	mitochondrial ribosomal protein S22	mRpS22	protein_coding	Predicted to be a structural constituent of ribosome. Predicted to be involved in translation. Predicted to localize to mitochondrial small ribosomal subunit. Is expressed in adult head and spermatozoon. Used to study premature ovarian failure. Human ortholog(s) of this gene implicated in combined oxidative phosphorylation deficiency 5 and ovarian dysgenesis 7. Orthologous to human MRPS22 (mitoch…	2.40879
FBgn0039635	Pyruvate dehydrogenase E1 beta subunit	Pdhb	protein_coding	Predicted to have pyruvate dehydrogenase (acetyl-transferring) activity. Predicted to be involved in acetyl-CoA biosynthetic process from pyruvate. Localizes to mitochondrion. Is expressed in several structures, including anterior endoderm; embryonic/larval muscle system; extended germ band embryo; gut section; and spermatozoon. Human ortholog(s) of this gene implicated in pyruvate decarboxylase …	2.04135
FBgn0039758	uncharacterized protein	CG9737	protein_coding	Predicted to have serine-type endopeptidase activity. Predicted to be involved in proteolysis.	6.42441
FBgn0039759	uncharacterized protein	CG9733	protein_coding	Predicted to have serine-type endopeptidase activity. Predicted to be involved in proteolysis. Predicted to localize to extracellular space.	8.95861
FBgn0039798	uncharacterized protein	CG11313	protein_coding	Predicted to have serine-type endopeptidase activity. Predicted to be involved in proteolysis. Localizes to extracellular region.	8.39022
FBgn0039801	Niemann-Pick type C-2h	Npc2h	protein_coding	Exhibits several functions, including lipopolysaccharide binding activity; lipoteichoic acid binding activity; and peptidoglycan binding activity. Predicted to be involved in sterol transport. Localizes to extracellular space. Is expressed in several structures, including adult heart; embryonic/larval fat body; embryonic/larval salivary gland; head mesoderm; and visceral mesoderm derivative. Huma…	5.16096
FBgn0039844	uncharacterized protein	CG1607	protein_coding	Predicted to have amino acid transmembrane transporter activity. Predicted to be involved in amino acid transmembrane transport. Predicted to localize to membrane. Is expressed in adult abdomen; adult head; adult thorax; embryonic proventriculus; and wing disc. Human ortholog(s) of this gene implicated in lysinuric protein intolerance. Orthologous to several human genes including SLC7A8 (solute c…	3.47543
FBgn0040060	yippee interacting protein 7	yip7	protein_coding	Predicted to have serine-type endopeptidase activity. Predicted to be involved in proteolysis. Is expressed in adult head and embryonic midgut chamber.	2.80231
FBgn0040206	kurtz	krz	protein_coding	Predicted to have G protein-coupled receptor binding activity. Involved in several processes, including locomotory exploration behavior; negative regulation of signal transduction; and positive regulation of protein desumoylation. Localizes to cytosol. Is expressed in several structures, including egg chamber; embryonic/larval central nervous system; epithelium; head; and imaginal disc. Human ort…	2.1796
FBgn0040259	UDP-glycosyltransferase family 302 member C1	Ugt302C1	protein_coding	Predicted to have UDP-glycosyltransferase activity. Predicted to be involved in UDP-glucose metabolic process. Localizes to endomembrane system. Is expressed in adult head; embryonic/larval midgut; and organism. Human ortholog(s) of this gene implicated in alcoholic pancreatitis; hepatitis B; osteoporosis; and pancreatic cancer. Orthologous to several human genes including UGT2A2 (UDP glucuronosy…	2.48504
FBgn0040271	Sulfated	Sulf1	protein_coding	Exhibits N-acetylglucosamine-6-sulfatase activity. Involved in several processes, including neuron development; regulation of signal transduction; and wing disc pattern formation. Localizes to extracellular space. Is expressed in several structures, including embryonic/larval nervous system; extended germ band embryo; presumptive embryonic/larval system; trunk ectoderm; and wing disc. Orthologous…	2.57331
FBgn0040296	ocho	Ocho	protein_coding	Exhibits ubiquitin protein ligase binding activity. Predicted to be involved in negative regulation of Notch signaling pathway. Is expressed in several structures, including ectoderm; ectoderm anlage; embryonic epidermis; extended germ band embryo; and mesectoderm anlage.	3.68683
FBgn0040299	Myosin 28B1	Myo28B1	protein_coding	Exhibits actin-dependent ATPase activity. Predicted to be involved in actin filament organization; sensory organ development; and vesicle transport along actin filament. Localizes to myosin complex. Is expressed in adult head. Orthologous to human MYO7B (myosin VIIB).	4.8875
FBgn0040364	uncharacterized protein	CG11378	protein_coding	Is expressed in adult head; anterior midgut primordium; embryonic/larval midgut; and posterior midgut primordium.	4.29266
FBgn0040389	mitochondrial ribosomal protein L14	mRpL14	protein_coding	Predicted to be a structural constituent of ribosome. Predicted to be involved in mitochondrial translation. Predicted to localize to mitochondrial large ribosomal subunit. Is expressed in several structures, including embryonic/larval midgut; embryonic/larval muscle system; germ layer; hindgut proper primordium; and presumptive embryonic/larval digestive system. Orthologous to human MRPL14 (mito…	3.07979
FBgn0040398	uncharacterized protein	CG14629	protein_coding	Is expressed in adult head; amnioserosa; embryonic/larval circulatory system; embryonic/larval fat body; and yolk nucleus.	2.30479
FBgn0040503	uncharacterized protein	CG7763	protein_coding	Predicted to have carbohydrate binding activity. Orthologous to human CLEC11A (C-type lectin domain containing 11A) and CLEC3A (C-type lectin domain family 3 member A).	3.73709
FBgn0040653	Immune induced molecule 4	IM4	protein_coding	Involved in cell morphogenesis; defense response; and humoral immune response. Localizes to extracellular space. Is expressed in embryonic/larval central nervous system and embryonic/larval hemolymph.	9.00034
FBgn0040736	Immune induced molecule 3	IM3	protein_coding	Involved in antibacterial humoral response. Localizes to extracellular region.	7.17941
FBgn0040780	Autophagy-related 10	Atg10	protein_coding	Predicted to have Atg12 conjugating enzyme activity. Predicted to be involved in cellular protein modification process and macroautophagy. Orthologous to human ATG10 (autophagy related 10).	4.27427
FBgn0040899	uncharacterized protein	CG17776	protein_coding	Is expressed in several structures, including adult head; embryonic/larval midgut; and presumptive embryonic/larval digestive system.	2.68046
FBgn0040907	mitochondrial ribosomal protein L33	mRpL33	protein_coding	Predicted to be a structural constituent of ribosome. Predicted to be involved in mitochondrial translation. Predicted to localize to mitochondrial large ribosomal subunit. Is expressed in adult head. Orthologous to human MRPL33 (mitochondrial ribosomal protein L33).	2.25952
FBgn0041087	wunen-2	wun2	protein_coding	Exhibits lipid phosphatase activity and lipid transporter activity. Involved in gamete generation. Localizes to apical part of cell and plasma membrane. Is expressed in adult head; epidermis; germ layer derivative; and neuroblasts. Orthologous to several human genes including PLPP1 (phospholipid phosphatase 1) and PLPP3 (phospholipid phosphatase 3).	5.3916
FBgn0041789	Paxillin	Pax	protein_coding	Predicted to have transcription coregulator activity. Involved in several processes, including dorsal appendage formation; imaginal disc development; and regulation of myoblast fusion. Localizes to focal adhesion and muscle tendon junction. Is expressed in several structures, including circulatory system; extended germ band embryo; follicle cell; gut section; and muscle system. Orthologous to sev…	2.22808
FBgn0042106	uncharacterized protein	CG18754	protein_coding	Predicted to have serine-type endopeptidase activity. Predicted to be involved in proteolysis. Is expressed in anterior endoderm; embryonic/larval somatic muscle; and extended germ band embryo.	7.87861
FBgn0042135	Gdap2	Gdap2	protein_coding	Is expressed in adult head. Human ortholog(s) of this gene implicated in autosomal recessive spinocerebellar ataxia 27. Orthologous to human GDAP2 (ganglioside induced differentiation associated protein 2).	2.58218
FBgn0042712	HBS1	HBS1	protein_coding	Predicted to have GTPase activity. Involved in posttranscriptional gene silencing. Localizes to cytoplasm. Is expressed in several structures, including adult head; anterior endoderm anlage; and germ layer. Human ortholog(s) of this gene implicated in beta thalassemia. Orthologous to human HBS1L (HBS1 like translational GTPase).	2.36573
FBgn0043002	Chromatin accessibility complex 14kD protein	Chrac-14	protein_coding	Exhibits protein heterodimerization activity. Involved in cellular response to DNA damage stimulus; cellular response to gamma radiation; and chromatin organization. Localizes to Ada2/Gcn5/Ada3 transcription activator complex and CHRAC. Is expressed in several structures, including anlage in statu nascendi; anterior endoderm anlage; extended germ band embryo; and germ layer. Orthologous to human …	2.21055
FBgn0043012	Adaptor Protein complex 2, sigma subunit	AP-2sigma	protein_coding	Exhibits clathrin adaptor activity. Involved in endocytosis. Localizes to AP-2 adaptor complex. Is expressed in several structures, including adult head; embryonic/larval garland cell; garland cell primordium; and germ layer. Human ortholog(s) of this gene implicated in familial hypocalciuric hypercalcemia 3. Orthologous to human AP2S1 (adaptor related protein complex 2 subunit sigma 1).	2.09302
FBgn0043841	virus-induced RNA 1	vir-1	protein_coding	Involved in defense response to virus. Is expressed in several structures, including embryonic/larval nervous system; embryonic/larval oenocyte; embryonic/larval posterior spiracle; presumptive embryonic/larval system; and ventral midline of embryo.	2.0716
FBgn0044030	mitochondrial ribosomal protein S14	mRpS14	protein_coding	Predicted to be a structural constituent of ribosome. Predicted to be involved in translation. Predicted to localize to mitochondrial small ribosomal subunit. Is expressed in several structures, including adult heart; anterior endoderm; embryonic/larval midgut; embryonic/larval muscle system; and extended germ band embryo. Human ortholog(s) of this gene implicated in combined oxidative phosphoryl…	4.32874
FBgn0044871	Golgi SNARE, 28 kDa	Gos28	protein_coding	Predicted to have SNAP receptor activity. Involved in regulation of vesicle targeting, to, from or within Golgi. Localizes to membrane. Is expressed in adult head. Used to study neurodegenerative disease. Orthologous to human GOSR1 (golgi SNAP receptor complex member 1).	2.77611
FBgn0045852	hamlet	ham	protein_coding	Exhibits DNA-binding transcription factor activity. Involved in generation of neurons; negative regulation of cell population proliferation; and regulation of transcription, DNA-templated. Localizes to nucleus. Is expressed in several structures, including external sensory organ precursor cell IIIb; neuroblast of ventral nervous system; presumptive embryonic/larval peripheral nervous system; and …	2.1292
FBgn0050026	uncharacterized protein	CG30026	protein_coding	No description available	6.16846
FBgn0050035	Trehalose transporter 1-1	Tret1-1	protein_coding	Exhibits trehalose transmembrane transporter activity. Involved in trehalose transport. Localizes to plasma membrane. Is expressed in several structures, including CNS glial cell; amnioserosa; embryonic/larval central nervous system; embryonic/larval fat body; and yolk nucleus. Orthologous to human SLC2A6 (solute carrier family 2 member 6) and SLC2A8 (solute carrier family 2 member 8).	4.18988
FBgn0050091	uncharacterized protein	CG30091	protein_coding	Predicted to have serine-type endopeptidase activity. Predicted to be involved in proteolysis.	4.37502
FBgn0050115	Guanine nucleotide exchange factor in mesoderm	GEFmeso	protein_coding	Exhibits Ral GTPase binding activity and Rho guanyl-nucleotide exchange factor activity. Involved in imaginal disc-derived leg morphogenesis; imaginal disc-derived wing vein specification; and regulation of Cdc42 protein signal transduction. Is expressed in several structures, including extended germ band embryo; imaginal disc; integumentary specialization; mesoderm anlage; and presumptive embryo…	2.44018
FBgn0050381	Phosphatidylinositol glycan anchor biosynthesis class X	PIG-X	protein_coding	Predicted to be involved in GPI anchor biosynthetic process. Predicted to localize to endoplasmic reticulum membrane. Is expressed in adult head. Orthologous to human PIGX (phosphatidylinositol glycan anchor biosynthesis class X).	3.00268
FBgn0050414	uncharacterized protein	CG30414	protein_coding	Predicted to have serine-type endopeptidase activity. Predicted to be involved in proteolysis. Predicted to localize to extracellular space.	2.51846
FBgn0050460	uncharacterized protein	CG30460	protein_coding	Is expressed in several structures, including anterior endoderm; anterior endoderm anlage; embryonic/larval muscle system; extended germ band embryo; and visceral muscle primordium. Orthologous to human ZC2HC1A (zinc finger C2HC-type containing 1A).	2.44404
FBgn0051216	Nicotinamide amidase	Naam	protein_coding	Exhibits nicotinamidase activity. Involved in determination of adult lifespan; negative regulation of neuron apoptotic process; and response to oxidative stress. Is expressed in several structures, including embryonic head sensory system; scolopale cell; sensory nervous system primordium; and ventral sensory complex primordium.	3.39463
FBgn0051219	uncharacterized protein	CG31219	protein_coding	Predicted to have serine-type endopeptidase activity. Predicted to be involved in proteolysis.	5.77209
FBgn0051272	uncharacterized protein	CG31272	protein_coding	Predicted to be involved in lipid metabolic process. Predicted to localize to integral component of membrane. Is expressed in Malpighian tubule primordium; adult head; and embryonic Malpighian tubule. Orthologous to human SLC22A14 (solute carrier family 22 member 14).	6.36253
FBgn0051715	uncharacterized protein	CG31715	protein_coding	Predicted to be involved in regulation of barbed-end actin filament capping. Predicted to localize to cytoplasm and nucleus. Is expressed in organism. Orthologous to human MTPN (myotrophin).	2.03546
FBgn0051729	uncharacterized protein	CG31729	protein_coding	Predicted to have ATPase-coupled intramembrane lipid transporter activity. Predicted to be involved in endocytosis; phospholipid translocation; and retrograde vesicle-mediated transport, Golgi to endoplasmic reticulum. Predicted to localize to several cellular components, including endosome; integral component of membrane; and trans-Golgi network. Is expressed in adult head. Orthologous to human …	3.05447
FBgn0051769	uncharacterized protein	CG31769	protein_coding	Is expressed in adult head.	3.77832
FBgn0051777	uncharacterized protein	CG31777	protein_coding	Predicted to have serine-type endopeptidase inhibitor activity.	2.44914
FBgn0051789	uncharacterized protein	CG31789	protein_coding	No description available	3.59061
FBgn0052066	uncharacterized protein	CG32066	protein_coding	Localizes to perivitelline space. Is expressed in several structures, including adult head; brain; embryonic/larval nervous system; extended germ band embryo; and ventral ectoderm. Orthologous to human CYRIA (CYFIP related Rac1 interactor A) and CYRIB (CYFIP related Rac1 interactor B).	2.61428
FBgn0052198	uncharacterized protein	CG32198	protein_coding	No description available	8.71342
FBgn0052260	uncharacterized protein	CG32260	protein_coding	Predicted to have serine-type endopeptidase activity. Predicted to be involved in proteolysis.	5.69175
FBgn0052281	uncharacterized protein	CG32281	protein_coding	Predicted to have tRNA (guanine-N1-)-methyltransferase activity. Predicted to be involved in mitochondrial tRNA methylation and tRNA N1-guanine methylation. Predicted to localize to mitochondrial matrix. Human ortholog(s) of this gene implicated in combined oxidative phosphorylation deficiency 26. Orthologous to human TRMT5 (tRNA methyltransferase 5).	3.8613
FBgn0052407	uncharacterized protein	CG32407	protein_coding	Orthologous to human MOSPD2 (motile sperm domain containing 2).	3.3503
FBgn0052409	uncharacterized protein	CG32409	protein_coding	Predicted to be involved in endonucleolytic cleavage in ITS1 to separate SSU-rRNA from 5.8S rRNA and LSU-rRNA from tricistronic rRNA transcript (SSU-rRNA, 5.8S rRNA, LSU-rRNA); ribosomal large subunit biogenesis; and ribosomal large subunit export from nucleus. Predicted to localize to nucleolus and preribosome, large subunit precursor. Is expressed in several structures, including anterior endod…	2.06497
FBgn0052528	parvin	parvin	protein_coding	Predicted to have actin binding activity. Involved in apposition of dorsal and ventral imaginal disc-derived wing surfaces and muscle attachment. Localizes to focal adhesion. Is expressed in adult head; adult heart; embryonic dorsal epidermis; muscle system; and visceral mesoderm. Used to study cancer. Orthologous to several human genes including PARVA (parvin alpha) and PARVB (parvin beta).	2.24305
FBgn0052590	uncharacterized protein	CG32590	protein_coding	Orthologous to human BORCS8 (BLOC-1 related complex subunit 8).	5.35293
FBgn0053056	uncharacterized protein	CG33056	protein_coding	Predicted to have ADP-ribosylglutamate hydrolase activity and purine nucleoside binding activity. Predicted to be involved in peptidyl-glutamate ADP-deribosylation and purine nucleoside metabolic process. Is expressed in embryonic dorsal epidermis; embryonic esophagus; embryonic hypopharynx; and embryonic ventral epidermis. Orthologous to human OARD1 (O-acyl-ADP-ribose deacylase 1).	3.18722
FBgn0053225	uncharacterized protein	CG33225	protein_coding	No description available	5.80105
FBgn0053281	uncharacterized protein	CG33281	protein_coding	Is expressed in adult head; embryonic Malpighian tubule; and embryonic main segment of Malpighian tubule. Orthologous to human SLC2A6 (solute carrier family 2 member 6) and SLC2A8 (solute carrier family 2 member 8).	5.01025
FBgn0053294	pseudo	CR33294	pseudogene	No description available	4.01738
FBgn0053329	Serine-peptidase 212	Sp212	protein_coding	Predicted to have serine-type endopeptidase activity. Involved in response to bacterium and response to fungus.	3.05818
FBgn0053460	uncharacterized protein	CG33460	protein_coding	Predicted to be involved in proteolysis.	2.78204
FBgn0053461	uncharacterized protein	CG33461	protein_coding	Predicted to have serine-type endopeptidase activity. Predicted to be involved in proteolysis.	3.39066
FBgn0053494	uncharacterized protein	CG33494	protein_coding	Is expressed in embryonic/larval midgut and lamina.	2.13108
FBgn0053542	unpaired 3	upd3	protein_coding	Exhibits cytokine activity. Involved in several processes, including intestinal epithelial structure maintenance; intestinal stem cell homeostasis; and paracrine signaling. Localizes to extracellular space. Is expressed in several structures, including embryonic/larval lymph gland; embryonic/larval optic stalk; eye disc posterior compartment; gut; and wing disc.	5.4742
FBgn0061198	Haematopoietic stem/progenitor cell protein 300	HSPC300	protein_coding	Involved in several processes, including central nervous system morphogenesis; positive regulation of plasma membrane bounded cell projection assembly; and regulation of synaptic growth at neuromuscular junction. Localizes to SCAR complex. Is expressed in commissure; embryonic/larval central nervous system; longitudinal connective; organism; and ovary. Orthologous to human BRK1 (BRICK1 subunit of…	2.00607
FBgn0063494	Glutathione S transferase E6	GstE6	protein_coding	Exhibits glutathione transferase activity. Involved in glutathione metabolic process. Predicted to localize to cytoplasm. Is expressed in several structures, including adult heart; amnioserosa; embryonic epidermis; gut section; and yolk nucleus.	2.93821
FBgn0067905	Immune induced molecule 14	IM14	protein_coding	Involved in defense response. Localizes to extracellular region.	6.67613
FBgn0069242	eclair	eca	protein_coding	Predicted to have cargo receptor activity. Involved in several processes, including Wnt protein secretion; endoplasmic reticulum to Golgi vesicle-mediated transport; and wing disc development. Localizes to endomembrane system. Is expressed in several structures, including dorsal ectoderm; early extended germ band embryo; fat body; gut section; and reproductive system. Orthologous to several human…	2.71913
FBgn0085279	uncharacterized protein	CG34250	protein_coding	No description available	5.51711
FBgn0085359	uncharacterized protein	CG34330	protein_coding	Is expressed in amnioserosa.	3.11834
FBgn0085390	Diacyl glycerol kinase	Dgk	protein_coding	Exhibits diacylglycerol kinase activity. Involved in phosphorylation. Predicted to localize to plasma membrane. Is expressed in several structures, including embryonic Malpighian tubule; embryonic/larval nervous system; head; posterior ectoderm derivative; and presumptive embryonic/larval nervous system. Orthologous to several human genes including DGKB (diacylglycerol kinase beta).	4.18323
FBgn0085421	Exchange protein directly activated by cAMP	Epac	protein_coding	Predicted to have guanyl-nucleotide exchange factor activity. Involved in regulation of Rap protein signal transduction. Predicted to localize to intracellular. Is expressed in adult head; midline glial cell; and midline primordium. Human ortholog(s) of this gene implicated in autistic disorder. Orthologous to several human genes including RAPGEF4 (Rap guanine nucleotide exchange factor 4).	2.54276
FBgn0085455	uncharacterized protein	CG34426	protein_coding	Predicted to have chitin binding activity. Predicted to be involved in chitin metabolic process. Predicted to localize to extracellular region.	6.08924
FBgn0086347	Myosin 31DF	Myo31DF	protein_coding	Exhibits actin-dependent ATPase activity; microfilament motor activity; and phosphatidylinositol-4,5-bisphosphate binding activity. Involved in determination of digestive tract left/right asymmetry; imaginal disc-derived male genitalia morphogenesis; and mesoderm development. Localizes to cell cortex. Is expressed in several structures, including digestive system; extended germ band embryo; genit…	2.72632
FBgn0086365	Organic cation transporter 2	Orct2	protein_coding	Predicted to have organic cation transmembrane transporter activity. Involved in positive regulation of cell growth. Predicted to localize to integral component of membrane. Is expressed in adult head; embryonic proventriculus; extended germ band embryo; procephalic neuroblast; and ventral nerve cord. Orthologous to several human genes including SLC22A13 (solute carrier family 22 member 13).	2.2325
FBgn0086370	sarah	sra	protein_coding	Predicted to have calcium-dependent protein serine/threonine phosphatase regulator activity. Involved in several processes, including learning or memory; regulation of female receptivity, post-mating; and single fertilization. Localizes to mitochondrial matrix and nucleus. Is expressed in adult mushroom body; eye disc; organism; and pole plasm. Used to study Down syndrome. Human ortholog(s) of th…	2.96402
FBgn0086532	Serine palmitoyltransferase subunit I	Spt-I	protein_coding	Predicted to have serine C-palmitoyltransferase activity. Involved in positive regulation of sphingolipid biosynthetic process. Predicted to localize to endoplasmic reticulum and serine C-palmitoyltransferase complex. Is expressed in several structures, including adult head; central brain primordium; embryonic brain; embryonic/larval midgut; and presumptive embryonic/larval digestive system. Used…	2.50665
FBgn0243516	Verprolin 1	Vrp1	protein_coding	Exhibits actin filament binding activity. Involved in several processes, including behavioral response to ethanol; myoblast fusion; and positive regulation of actin filament polymerization. Localizes to cytoplasm and filopodium tip. Is expressed in several structures, including extended germ band embryo; gut section; muscle system; myoblast; and visceral muscle primordium. Orthologous to human WI…	3.036
FBgn0250815	Jonah 65Aiv	Jon65Aiv	protein_coding	Predicted to have serine-type endopeptidase activity. Predicted to be involved in proteolysis. Is expressed in adult head; gut section; and wing disc.	3.39621
FBgn0250820	medial glomeruli	meigo	protein_coding	Predicted to have UDP-galactose transmembrane transporter activity and UDP-glucose transmembrane transporter activity. Involved in neuron projection guidance; protein N-linked glycosylation; and response to endoplasmic reticulum stress. Localizes to endoplasmic reticulum membrane. Is expressed in several structures, including adult head; adult heart; gut section; and yolk. Orthologous to human SL…	2.40861
FBgn0250838	reduction of Rh1	roh	protein_coding	Involved in rhodopsin biosynthetic process. Is expressed in adult head and adult heart. Used to study retinal degeneration.	2.85398
FBgn0259221	ATPase 8A	ATP8A	protein_coding	Predicted to have ATPase-coupled intramembrane lipid transporter activity. Predicted to be involved in phospholipid translocation. Predicted to localize to integral component of membrane; plasma membrane; and trans-Golgi network. Is expressed in several structures, including dorsal sensory complex proper primordium; embryonic Malpighian tubule; embryonic hindgut; embryonic/larval nervous system; …	3.67238
FBgn0259228	C3G guanyl-nucleotide exchange factor	C3G	protein_coding	Exhibits Rap guanyl-nucleotide exchange factor activity. Involved in several processes, including muscle attachment; positive regulation of smoothened signaling pathway; and sarcomere organization. Predicted to localize to intracellular. Is expressed in several structures, including adult head; embryonic/larval central nervous system; embryonic/larval gut; embryonic/larval somatic muscle; and tru…	3.06656
FBgn0259481	Mob2	Mob2	protein_coding	Exhibits protein kinase binding activity. Involved in several processes, including long-term memory; negative regulation of synaptic growth at neuromuscular junction; and rhabdomere development. Localizes to several cellular components, including cell hair; plasma membrane; and rhabdomere. Is expressed in several structures, including embryonic/larval lymph gland; embryonic/larval nervous system;…	2.33135
FBgn0259705	uncharacterized protein	CG42359	protein_coding	Involved in defense response to Gram-negative bacterium and positive regulation of innate immune response. Predicted to localize to endoplasmic reticulum membrane and vacuole.	4.3225
FBgn0259710	uncharacterized protein	CG42364	protein_coding	No description available	4.88167
FBgn0259736	uncharacterized protein	CG42390	protein_coding	Predicted to contribute to GTPase activator activity. Predicted to localize to cytoplasm and nuclear pore. Is expressed in germline cell and spermatozoon.	2.28223
FBgn0259740	uncharacterized protein	CG42394	protein_coding	No description available	3.24646
FBgn0259923	Septin 4	2020-09-04	protein_coding	Predicted to have GTPase activity and molecular adaptor activity. Predicted to be involved in cellular protein localization; cytoskeleton-dependent cytokinesis; and regulation of exocytosis. Predicted to localize to cell division site; cytoskeleton; and synaptic vesicle. Is expressed in several structures, including central nervous system; dopaminergic neurons; embryonic dorsal vessel; extended g…	5.20229
FBgn0259977	Tyrosine decarboxylase 1	Tdc1	protein_coding	Predicted to have tyrosine decarboxylase activity. Involved in behavioral response to ethanol. Predicted to localize to cytoplasm. Is expressed in several structures, including labial sensory complex primordium; larval head segment; presumptive embryonic/larval digestive system; spermatozoon; and yolk nucleus.	3.93787
FBgn0260442	rhea	rhea	protein_coding	Exhibits integrin binding activity. Involved in several processes, including border follicle cell migration; germ-band shortening; and post-embryonic animal organ development. Localizes to focal adhesion. Is expressed in several structures, including adult heart; embryonic/larval midgut primordium; muscle attachment site; spermatozoon; and wing disc. Orthologous to several human genes including T…	2.9431
FBgn0260746	Ectoderm-expressed 3	Ect3	protein_coding	Predicted to have beta-galactosidase activity. Predicted to be involved in carbohydrate metabolic process. Predicted to localize to vacuole. Is expressed in several structures, including circulatory system; cuboidal/columnar epithelium; ectoderm anlage; extended germ band embryo; and germ layer. Human ortholog(s) of this gene implicated in GM1 gangliosidosis (multiple) and mucopolysaccharidosis I…	2.44039
FBgn0260861	TRAPP subunit 23	Trs23	protein_coding	Predicted to contribute to Rab guanyl-nucleotide exchange factor activity. Predicted to be involved in endoplasmic reticulum to Golgi vesicle-mediated transport. Localizes to TRAPPII protein complex and TRAPPIII protein complex. Is expressed in adult head. Orthologous to human TRAPPC4 (trafficking protein particle complex 4).	2.45259
FBgn0261260	Megalin	mgl	protein_coding	Predicted to have calcium ion binding activity. Involved in chitin-based cuticle development; regulation of adult chitin-containing cuticle pigmentation; and regulation of endocytosis. Localizes to apical plasma membrane. Is expressed in several structures, including early extended germ band embryo; ectoderm; extraembryonic structure; head; and presumptive embryonic/larval system. Human ortholog(…	2.19386
FBgn0261261	pollux	plx	protein_coding	Exhibits Rab GTPase binding activity and integrin binding activity. Involved in cell adhesion mediated by integrin. Localizes to Golgi apparatus and cell surface. Is expressed in several structures, including cell body; egg chamber; embryonic/larval trachea; endocuticle; and longitudinal connective. Human ortholog(s) of this gene implicated in acanthosis nigricans. Orthologous to human TBC1D1 (TB…	3.22447
FBgn0261363	Prophenoloxidase 3	PPO3	protein_coding	Exhibits L-DOPA monooxygenase activity and dopamine monooxygenase activity. Involved in melanotic encapsulation of foreign target. Localizes to extracellular region. Is expressed in crystal cell; embryonic/larval lymph gland; lamellocyte; and procrystal cell.	8.82358
FBgn0261461	Rho GTPase activating protein at 18B	RhoGAP18B	protein_coding	Exhibits GTPase activator activity and Rho GTPase binding activity. Involved in actin cytoskeleton organization and positive regulation of GTPase activity. Predicted to localize to cytoplasm. Is expressed in several structures, including adult head; embryonic epidermis; extended germ band embryo; and leg. Used to study alcohol use disorder. Orthologous to several human genes including ARHGAP12 (R…	2.64625
FBgn0261477	scruin like at the midline	slim	protein_coding	Involved in positive regulation of stress-activated MAPK cascade. Localizes to Cul2-RING ubiquitin ligase complex. Is expressed in several structures, including embryonic brain; embryonic/larval nervous system; extended germ band embryo; stage 5 embryo; and visceral muscle primordium. Orthologous to human KLHDC10 (kelch domain containing 10).	2.0017
FBgn0261561	uncharacterized protein	CG42675	protein_coding	Orthologous to human ZC2HC1A (zinc finger C2HC-type containing 1A).	4.21452
FBgn0261565	Limpet	Lmpt	protein_coding	Predicted to have zinc ion binding activity. Involved in defense response to fungus. Localizes to I band. Is expressed in several structures, including embryonic/larval muscle system; epithelium; presumptive embryonic/larval system; spermatozoon; and visceral muscle primordium.	2.75366
FBgn0261570	uncharacterized protein	CG42684	protein_coding	Predicted to be involved in negative regulation of Ras protein signal transduction. Localizes to apical cortex. Is expressed in adult brain cell body rind and organism. Human ortholog(s) of this gene implicated in autosomal dominant non-syndromic intellectual disability 5. Orthologous to several human genes including DAB2IP (DAB2 interacting protein); RASAL2 (RAS protein activator like 2); and SY…	2.30627
FBgn0261702	antisense RNA:CR42738	asRNA:CR42738	ncRNA	No description available	6.06927
FBgn0261988	G protein-coupled receptor kinase 2	Gprk2	protein_coding	Exhibits G protein-coupled receptor kinase activity and phosphatidylinositol-4-phosphate binding activity. Involved in several processes, including cell morphogenesis involved in differentiation; positive regulation of antibacterial peptide biosynthetic process; and regulation of signal transduction. Localizes to cytoplasm and cytoplasmic side of plasma membrane. Is expressed in several structure…	2.00185
FBgn0261995	uncharacterized protein	CG42813	protein_coding	Predicted to have UDP-sugar diphosphatase activity. Predicted to be involved in nucleoside phosphate metabolic process and ribose phosphate metabolic process. Is expressed in adult head and adult heart. Orthologous to human NUDT14 (nudix hydrolase 14).	2.97732
FBgn0262160	uncharacterized protein	CG9932	protein_coding	Predicted to have RNA polymerase II cis-regulatory region sequence-specific DNA binding activity. Predicted to be involved in negative regulation of transcription by RNA polymerase II and positive regulation of transcription by RNA polymerase II. Predicted to localize to nucleus. Is expressed in embryonic/larval fat body; organism; and yolk nucleus.	2.02012
FBgn0262512	Vacuolar H[+] ATPase 14kD subunit 1	Vha14-1	protein_coding	Predicted to contribute to proton-transporting ATPase activity, rotational mechanism. Predicted to be involved in proton transmembrane transport. Localizes to plasma membrane proton-transporting V-type ATPase complex. Is expressed in adult abdomen; adult head; adult heart; and adult thorax. Orthologous to human ATP6V1F (ATPase H+ transporting V1 subunit F).	2.2329
FBgn0262531	uncharacterized protein	CG43085	protein_coding	No description available	5.92189
FBgn0262563	uncharacterized protein	CG43103	protein_coding	No description available	4.43521
FBgn0262699	fizzy-related	fzr	protein_coding	Predicted to have anaphase-promoting complex binding activity and ubiquitin ligase activator activity. Involved in several processes, including anaphase-promoting complex-dependent catabolic process; animal organ morphogenesis; and gliogenesis. Localizes to several cellular components, including anaphase-promoting complex; axon; and microtubule cytoskeleton. Is expressed in several structures, in…	2.99398
FBgn0262794	uncharacterized protein	CG43175	protein_coding	Involved in response to wounding.	9.48624
FBgn0262962	uncharacterized protein	CG43273	protein_coding	No description available	2.70521
FBgn0263077	uncharacterized protein	CG43340	protein_coding	Is expressed in adult head.	2.50436
FBgn0263080	uncharacterized protein	CG43348	protein_coding	No description available	4.49585
FBgn0263118	taxi	tx	protein_coding	Exhibits bHLH transcription factor binding activity. Contributes to E-box binding activity. Involved in cell adhesion mediated by integrin; imaginal disc-derived wing vein specification; and mesoderm development. Localizes to nucleus. Is expressed in muscle system; somatic muscle primordium; visceral muscle primordium; and wing.	5.20291
FBgn0263346	smallish	smash	protein_coding	Is expressed in several structures, including adult head; embryonic/larval digestive system; epithelium; muscle system; and presumptive embryonic/larval system. Orthologous to human LIMCH1 (LIM and calponin homology domains 1).	2.35764
FBgn0263380	long non-coding RNA:CR43432	lncRNA:CR43432	ncRNA	Is expressed in organism and yolk nucleus.	5.12082
FBgn0263930	division abnormally delayed	dally	protein_coding	Involved in several processes, including animal organ development; neuron projection morphogenesis; and regulation of signal transduction. Localizes to anchored component of external side of plasma membrane; apical plasma membrane; and basolateral plasma membrane. Is expressed in several structures, including ectoderm; embryonic epidermis; head; imaginal disc; and ovariole. Human ortholog(s) of t…	2.83937
FBgn0264494	uncharacterized protein	CG17646	protein_coding	Predicted to have ATP binding activity and ATPase activity. Involved in triglyceride metabolic process. Predicted to localize to plasma membrane. Is expressed in several structures, including ectodermal derivative; embryonic/larval posterior spiracle; mushroom body extrinsic neurons; mushroom body medial lobe; and presumptive embryonic/larval system. Orthologous to human ABCG1 (ATP binding casset…	2.46592
FBgn0264694	merry-go-round	mgr	protein_coding	Exhibits beta-tubulin binding activity. Involved in establishment or maintenance of neuroblast polarity and microtubule cytoskeleton organization. Localizes to cytoplasm and prefoldin complex. Orthologous to human VBP1 (VHL binding protein 1).	2.37579
FBgn0264895	Rap GTPase activating protein 1	RapGAP1	protein_coding	Exhibits GTPase activator activity. Involved in negative regulation of small GTPase mediated signal transduction. Localizes to germ plasm. Is expressed in several structures, including embryonic/larval central nervous system; extended germ band embryo; eye disc; gonad; and gut section. Orthologous to human RAP1GAP (RAP1 GTPase activating protein) and RAP1GAP2 (RAP1 GTPase activating protein 2).	3.61659
FBgn0264907	uncharacterized protein	CG44098	protein_coding	Predicted to have transmembrane transporter activity. Predicted to be involved in transmembrane transport. Predicted to localize to integral component of membrane. Orthologous to human SLC22A23 (solute carrier family 22 member 23).	2.95104
FBgn0264916	antisense RNA:CR44107	asRNA:CR44107	ncRNA	No description available	4.65432
FBgn0264997	long non-coding RNA:CR44148	lncRNA:CR44148	ncRNA	No description available	3.21092
FBgn0265042	Inwardly rectifying potassium channel 1	Irk1	protein_coding	Exhibits inward rectifier potassium channel activity. Involved in several processes, including locomotor rhythm; potassium ion transport; and wing disc development. Localizes to integral component of membrane. Is expressed in several structures, including adult Malpighian tubule; head; imaginal disc; presumptive embryonic salivary gland; and ventral nerve cord. Human ortholog(s) of this gene impl…	3.11362
FBgn0265053	antisense RNA:CR44168	asRNA:CR44168	ncRNA	No description available	2.36152
FBgn0265177	uncharacterized protein	CG44242	protein_coding	Is expressed in adult head.	2.0545
FBgn0265189	sudestada1	sud1	protein_coding	Exhibits peptidyl-proline dioxygenase activity. Involved in peptidyl-proline hydroxylation and regulation of translation. Localizes to cytoplasm and nucleus. Is expressed in several structures, including embryonic/larval digestive system; embryonic/larval fat body; embryonic/larval hypodermal muscle; embryonic/larval integumentary system; and embryonic/larval midgut primordium.	2.75394
FBgn0265194	Transient receptor potential cation channel, subfamily M	Trpm	protein_coding	Exhibits intracellular phosphatidylinositol-3,5-bisphosphate-sensitive cation channel activity and zinc ion transmembrane transporter activity. Involved in cation transport and divalent inorganic cation homeostasis. Localizes to cation channel complex. Is expressed in several structures, including Malpighian tubule; adult head; embryonic anal pad; and spermatozoon. Human ortholog(s) of this gene …	4.05054
FBgn0265375	long non-coding RNA:CR44316	lncRNA:CR44316	ncRNA	No description available	2.99527
FBgn0265413	uncharacterized protein	CG44325	protein_coding	Predicted to be involved in septate junction assembly. Predicted to localize to integral component of plasma membrane. Is expressed in adult head.	2.60066
FBgn0265498	antisense RNA:CR44367	asRNA:CR44367	ncRNA	No description available	2.13408
FBgn0265705	antisense RNA:CR44512	asRNA:CR44512	ncRNA	No description available	2.01763
FBgn0265760	long non-coding RNA:CR44567	lncRNA:CR44567	ncRNA	No description available	5.33566
FBgn0266124	ghiberti	ghi	protein_coding	Involved in cytoskeleton-dependent cytokinesis; meiotic spindle organization; and sphingolipid biosynthetic process. Predicted to localize to serine C-palmitoyltransferase complex.	2.10486
FBgn0266253	long non-coding RNA:CR44948	lncRNA:CR44948	ncRNA	No description available	5.56363
FBgn0266284	Nucleostemin 3	Ns3	protein_coding	Exhibits GTPase activity. Involved in regulation of insulin receptor signaling pathway and ribosomal subunit export from nucleus. Localizes to cytoplasm. Is expressed in several structures, including anterior endoderm; embryonic/larval muscle system; extended germ band embryo; gonad; and gut section. Orthologous to human LSG1 (large 60S subunit nuclear export GTPase 1).	2.07684
FBgn0266377	Phosphodiesterase 8	Pde8	protein_coding	Predicted to have 3',5'-cyclic-AMP phosphodiesterase activity. Involved in mesoderm development; negative regulation of hydrogen peroxide-induced cell death; and positive regulation of ERK1 and ERK2 cascade. Is expressed in several structures, including adult fat body; adult head; embryonic Malpighian tubule; and gut section. Human ortholog(s) of this gene implicated in primary pigmented nodular …	2.44152
FBgn0266702	antisense RNA:CR45192	asRNA:CR45192	ncRNA	No description available	5.08605
FBgn0266711	Elongin C	EloC	protein_coding	Predicted to contribute to ubiquitin-protein transferase activity. Involved in imaginal disc-derived wing vein specification and negative regulation of receptor signaling pathway via JAK-STAT. Localizes to Cul2-RING ubiquitin ligase complex; elongin complex; and polytene chromosome interband. Is expressed in adult head and organism. Orthologous to human ELOC (elongin C).	2.29025
FBgn0266719	staccato	stac	protein_coding	Involved in branch fusion, open tracheal system. Localizes to secretory vesicle. Is expressed in adult head; embryonic/larval circulatory system; embryonic/larval hindgut; embryonic/larval muscle system; and epithelium. Human ortholog(s) of this gene implicated in familial hemophagocytic lymphohistiocytosis 3. Orthologous to human BAIAP3 (BAI1 associated protein 3) and UNC13D (unc-13 homolog D).	3.84429
FBgn0266720	Synaptosomal-associated protein 24kDa	Snap24	protein_coding	Predicted to have SNAP receptor activity and syntaxin binding activity. Predicted to be involved in Golgi to plasma membrane transport; synaptic vesicle fusion to presynaptic active zone membrane; and synaptic vesicle priming. Localizes to secretory granule membrane. Colocalizes with secretory granule. Is expressed in adult head and adult heart. Human ortholog(s) of this gene implicated in Down s…	2.54522
FBgn0266758	Extended synaptotagmin-like protein 2	Esyt2	protein_coding	Predicted to have calcium-dependent phospholipid binding activity. Predicted to be involved in intracellular transport and synaptic vesicle exocytosis. Predicted to localize to integral component of plasma membrane and synaptic vesicle. Is expressed in adult head and adult heart. Orthologous to several human genes including ESYT2 (extended synaptotagmin 2).	2.34469
FBgn0266931	long non-coding RNA:CR45382	lncRNA:CR45382	ncRNA	No description available	5.7344
FBgn0267252	G protein subunit gamma at 30A	Ggamma30A	protein_coding	Exhibits protein heterodimerization activity. Involved in G protein-coupled receptor signaling pathway; cellular response to carbon dioxide; and phototransduction. Localizes to cytoplasm; heterotrimeric G-protein complex; and rhabdomere. Is expressed in head and photoreceptor cell. Orthologous to human GNG13 (G protein subunit gamma 13).	2.02806
FBgn0267487	Protein tyrosine phosphatase 61F	Ptp61F	protein_coding	Exhibits protein tyrosine phosphatase activity. Involved in several processes, including cellular protein modification process; germ-band extension; and negative regulation of signal transduction. Localizes to mitochondrial envelope; nucleus; and perinuclear region of cytoplasm. Is expressed in several structures, including extended germ band embryo; foregut primordium; presumptive embryonic/larv…	2.2456
FBgn0267751	antisense RNA:CR46082	asRNA:CR46082	ncRNA	No description available	2.46056
FBgn0278599	antisense RNA:CR46269	asRNA:CR46269	ncRNA	No description available	9.03405
FBgn0283450	Glyoxalase 1	Glo1	protein_coding	Exhibits lactoylglutathione lyase activity. Involved in regulation of insulin receptor signaling pathway. Is expressed in adult head and organism. Used to study type 2 diabetes mellitus. Human ortholog(s) of this gene implicated in autistic disorder; diabetic retinopathy; end stage renal disease; type 2 diabetes mellitus; and vascular disease. Orthologous to human GLO1 (glyoxalase I).	2.19576
FBgn0283461	Drosomycin	Drs	protein_coding	Involved in several processes, including antimicrobial humoral response; defense response to protozoan; and response to bacterium. Localizes to extracellular space. Is expressed in organism; seminal receptacle; spermathecum; and yolk nucleus. Used to study neurodegenerative disease.	5.03965
FBgn0283681	Tcs3	Tcs3	protein_coding	Involved in positive regulation of translational initiation and tRNA threonylcarbamoyladenosine modification. Predicted to localize to EKC/KEOPS complex. Human ortholog(s) of this gene implicated in Galloway-Mowat syndrome 3. Orthologous to human OSGEP (O-sialoglycoprotein endopeptidase).	5.44438
FBgn0283712	LIM domain kinase 1	LIMK1	protein_coding	Exhibits protein serine/threonine kinase activity. Involved in several processes, including compound eye development; nervous system development; and oogenesis. Predicted to localize to cytoplasm and nucleus. Is expressed in adult central complex; organism; and visual system. Used to study Williams-Beuren syndrome. Orthologous to human LIMK1 (LIM domain kinase 1) and LIMK2 (LIM domain kinase 2).	3.51852
FBgn0284248	Cytochrome c proximal	Cyt-c-p	protein_coding	Exhibits electron transfer activity. Involved in oxidation-reduction process. Localizes to cytosol and mitochondrion. Is expressed in several structures, including anterior-posterior subdivision of organism; embryonic Malpighian tubule; embryonic/larval nervous system; extended germ band embryo; and gut section. Human ortholog(s) of this gene implicated in cholangiocarcinoma; lung non-small cell …	2.27611
FBgn0284249	Adh transcription factor 1	Adf1	protein_coding	Exhibits DNA-binding transcription activator activity, RNA polymerase II-specific. Involved in memory; nervous system development; and positive regulation of transcription by RNA polymerase II. Localizes to nucleus and polytene chromosome interband. Is expressed in several structures, including central nervous system; embryonic/larval muscle system; extended germ band embryo; germ layer; and gut …	2.12828
FBgn0284255	Actin-related protein 2/3 complex, subunit 4	Arpc4	protein_coding	Predicted to be a structural constituent of cytoskeleton. Involved in several processes, including cell adhesion mediated by integrin; cortical actin cytoskeleton organization; and regulation of cell shape. Predicted to localize to Arp2/3 protein complex. Is expressed in adult head and organism. Orthologous to several human genes including ARPC4-TTLL3 (ARPC4-TTLL3 readthrough).	2.19009
FBgn0285896	breathless	btl	protein_coding	Exhibits fibroblast growth factor-activated receptor activity. Involved in several processes, including animal organ development; open tracheal system development; and regulation of nervous system development. Localizes to plasma membrane. Colocalizes with cytoneme. Is expressed in several structures, including VUM neuron; germ layer derivative; imaginal disc; presumptive embryonic/larval trachea…	3.01808
FBgn0286071	ADAM metallopeptidase with thrombospondin type 1 motif A	AdamTS-A	protein_coding	Predicted to have metalloendopeptidase activity. Involved in several processes, including ameboidal-type cell migration; larval salivary gland morphogenesis; and pole cell migration. Predicted to localize to extracellular matrix. Is expressed in several structures, including embryonic/larval hemocyte; embryonic/larval midgut longitudinal visceral muscle; embryonic/larval salivary gland; glial cel…	5.4024
FBgn0286786	hoi-polloi	hoip	protein_coding	Predicted to have RNA binding activity. Involved in muscle tissue morphogenesis and positive regulation of translation. Localizes to precatalytic spliceosome. Is expressed in adult head; adult heart; embryonic somatic muscle; endoderm; and mesoderm. Orthologous to human SNU13 (small nuclear ribonucleoprotein 13).	2.11024

## Sheet: Gene_Ontology
ID	Description	GeneRatio	BgRatio	pvalue	p.adjust	qvalue	geneID	Count
GO:0033627	cell adhesion mediated by integrin	10/358	23/12259	3.24822e-10	6.59389e-07	5.4023e-07	mew/mys/Itgbn/Pgant3/ItgaPS4/ItgaPS5/rhea/plx/tx/Arpc4	10
GO:0030029	actin filament-based process	29/358	304/12259	1.98378e-08	2.01354e-05	1.64967e-05	Abl/Act88F/Cam/capu/Khc/sqh/mew/mys/LamC/tsr/shot/Rac2/cher/Rab11/Fim/pod1/CAP/Whamy/Myo28B1/parvin/HSPC300/Vrp1/C3G/rhea/RhoGAP18B/Gprk2/ghi/LIMK1/Arpc4	29
GO:0016203	muscle attachment	10/358	39/12259	1.18915e-07	8.04661e-05	6.5925e-05	mew/mys/shot/Rac2/CAP/slow/parvin/C3G/rhea/tx	10
GO:0030036	actin cytoskeleton organization	26/358	287/12259	3.05918e-07	0.000103502	8.47983e-05	Abl/Act88F/capu/Khc/sqh/mew/mys/LamC/tsr/shot/Rac2/cher/Rab11/Fim/pod1/CAP/Whamy/parvin/HSPC300/Vrp1/C3G/rhea/RhoGAP18B/ghi/LIMK1/Arpc4	26
GO:0009607	response to biotic stimulus	30/358	402/12259	2.35901e-06	0.000342056	0.000280243	alphaTub84B/Myo61F/CalpA/Rac2/p38a/Rab11/Rab6/wun/Tsf1/IM2/Tak1/TotA/IM33/SPH93/IM1/Fit1/Spn88Eb/GILT2/SPE/IM4/IM3/HBS1/vir-1/Sp212/upd3/IM14/CG42359/Lmpt/Gprk2/Drs	30
GO:0043207	response to external biotic stimulus	30/358	402/12259	2.35901e-06	0.000342056	0.000280243	alphaTub84B/Myo61F/CalpA/Rac2/p38a/Rab11/Rab6/wun/Tsf1/IM2/Tak1/TotA/IM33/SPH93/IM1/Fit1/Spn88Eb/GILT2/SPE/IM4/IM3/HBS1/vir-1/Sp212/upd3/IM14/CG42359/Lmpt/Gprk2/Drs	30
GO:0051707	response to other organism	30/358	402/12259	2.35901e-06	0.000342056	0.000280243	alphaTub84B/Myo61F/CalpA/Rac2/p38a/Rab11/Rab6/wun/Tsf1/IM2/Tak1/TotA/IM33/SPH93/IM1/Fit1/Spn88Eb/GILT2/SPE/IM4/IM3/HBS1/vir-1/Sp212/upd3/IM14/CG42359/Lmpt/Gprk2/Drs	30
GO:0006952	defense response	30/358	413/12259	4.07485e-06	0.000551463	0.000451808	Myo61F/Itgbn/CalpA/Rac2/p38a/Rab6/wun/IM2/Tak1/Eb1/He/Spn88Ea/Pvf2/SPH93/IM1/Fit1/CG7497/GILT2/SPE/krz/IM4/IM3/HBS1/vir-1/IM14/CG42359/PPO3/Lmpt/Gprk2/Drs	30
GO:0010669	epithelial structure maintenance	7/358	25/12259	5.21336e-06	0.000622537	0.000510038	mew/mys/tsr/Vps25/upd2/upd3/rhea	7
GO:0016477	cell migration	25/358	319/12259	7.20893e-06	0.000813008	0.000666089	abd-A/Abl/awd/Gli/sqh/mew/Rap1/mys/Itgbn/tsr/Rac2/Apc/Rab11/wun/sfl/stumps/prc/Pvf2/pyr/Whamy/wun2/rhea/fzr/dally/btl	25
GO:0097435	supramolecular fiber organization	21/358	241/12259	7.9083e-06	0.000832431	0.000682002	Abl/Act88F/capu/Khc/mew/mys/LamC/tsr/shot/Rac2/cher/Apc/Fim/pod1/CAP/Whamy/HSPC300/Vrp1/C3G/rhea/Arpc4	21
GO:0048803	imaginal disc-derived male genitalia morphogenesis	6/358	18/12259	8.20129e-06	0.000832431	0.000682002	mys/Myo61F/Vps25/Uvrag/scaf/Myo31DF	6
GO:0035215	genital disc development	9/358	50/12259	1.21454e-05	0.000986209	0.000807991	abd-A/aos/mys/Myo61F/Vps25/Uvrag/scaf/Myo31DF/btl	9
GO:0046839	phospholipid dephosphorylation	6/358	21/12259	2.22557e-05	0.00161354	0.00132195	wun/Synj/CG11426/CG12746/CG7956/wun2	6
GO:0048589	developmental growth	26/358	371/12259	3.37289e-05	0.00226893	0.00185891	Abl/sqh/alphaTub85E/mys/Itgbn/shot/Rac2/bif/Rab11/sfl/Tsc1/Spn88Ea/upd2/Alr/scaf/ItgaPS4/Liprin-gamma/ItgaPS5/Mmp1/Spn88Eb/HSPC300/Orct2/Mob2/dally/LIMK1/btl	26
GO:0090066	regulation of anatomical structure size	20/358	246/12259	3.5615e-05	0.00226893	0.00185891	Abl/capu/Gli/sqh/LamC/shot/bif/p38a/Tsc1/Pvf2/crok/kune/Mmp1/slow/Whamy/upd3/HSPC300/Vrp1/Arpc4/btl	20
GO:0002376	immune system process	30/358	462/12259	3.57663e-05	0.00226893	0.00185891	alphaTub84B/Rap1/mys/Itgbn/Rac2/cher/p38a/Rab11/wun/Tak1/Noa36/Eb1/He/CG4793/Spn88Ea/Sr-CIV/Pvf2/pyr/CG10764/Adgf-A/SPE/IM4/IM3/HBS1/vir-1/upd3/CG42359/PPO3/Gprk2/Drs	30
GO:0061564	axon development	25/358	358/12259	5.06752e-05	0.00263771	0.00216105	Abl/Cam/Dab/Fas3/ImpL2/Khc/betaTub60D/Klp64D/mew/mys/tsr/shot/Rac2/bif/cher/Rab6/pod1/Liprin-gamma/Mmp1/Sulf1/meigo/dally/Ptp61F/LIMK1/btl	25
GO:0051674	localization of cell	26/358	383/12259	5.7648e-05	0.00292564	0.00239694	abd-A/Abl/awd/Gli/sqh/mew/Rap1/mys/Itgbn/tsr/Rac2/Apc/Rab11/wun/sfl/stumps/prc/Pvf2/pyr/Whamy/wun2/HSPC300/rhea/fzr/dally/btl	26
GO:0006935	chemotaxis	22/358	298/12259	6.34372e-05	0.00314092	0.00257332	Abl/Cam/Dab/Fas3/ImpL2/Khc/betaTub60D/Klp64D/mew/mys/shot/Rac2/bif/cher/Rab6/wun/pod1/Sulf1/wun2/meigo/dally/Ptp61F	22
GO:0046677	response to antibiotic	11/358	92/12259	7.31082e-05	0.00337295	0.00276342	Cam/Pkc98E/Uro/Itp-r83A/cher/p38a/Tsc1/aru/Vrp1/Tdc1/Pde8	11
GO:0007552	metamorphosis	30/358	492/12259	0.000112494	0.00475755	0.00389781	Cam/Gli/sqh/mew/aos/mys/Itp-r83A/Myo61F/tsr/shot/sfl/Vps25/Tsc1/Tak1/Spn88Ea/Uvrag/scaf/Mmp1/slow/GEFmeso/parvin/upd3/Myo31DF/rhea/Gprk2/fzr/tx/dally/EloC/LIMK1	30
GO:0007229	integrin-mediated signaling pathway	4/358	10/12259	0.000130635	0.00530379	0.00434534	mys/Itgbn/shv/Fit1	4
GO:0051493	regulation of cytoskeleton organization	14/358	155/12259	0.000177582	0.00680174	0.0055726	Abl/capu/sqh/mys/LamC/shot/cher/Apc/Eb1/sigmar/Whamy/HSPC300/Vrp1/Arpc4	14
GO:0034330	cell junction organization	10/358	86/12259	0.0001958	0.00736065	0.0060305	awd/Gli/Rap1/Rac2/Rab11/wun/crok/kune/Mmp1/CG44325	10
GO:0006955	immune response	21/358	306/12259	0.000256349	0.0086942	0.00712306	alphaTub84B/Itgbn/Rac2/p38a/Rab11/wun/Tak1/Eb1/He/Spn88Ea/Sr-CIV/Pvf2/SPE/IM4/IM3/HBS1/upd3/CG42359/PPO3/Gprk2/Drs	21
GO:0040007	growth	27/358	445/12259	0.00026857	0.0086942	0.00712306	Abl/sqh/alphaTub85E/mys/Itgbn/shot/Rac2/bif/Rab11/sfl/Tsc1/Spn88Ea/upd2/Alr/CG9328/scaf/ItgaPS4/Liprin-gamma/ItgaPS5/Mmp1/Spn88Eb/HSPC300/Orct2/Mob2/dally/LIMK1/btl	27
GO:0140053	mitochondrial gene expression	12/358	124/12259	0.00026982	0.0086942	0.00712306	CG15390/mRpL24/mRpL51/mRpL17/mRpS6/mRpL20/mRpL55/mRpS22/mRpL14/mRpL33/mRpS14/CG32281	12
GO:0032543	mitochondrial translation	11/358	107/12259	0.00028546	0.00878612	0.00719837	CG15390/mRpL24/mRpL51/mRpL17/mRpS6/mRpL20/mRpL55/mRpS22/mRpL14/mRpL33/mRpS14	11
GO:0035690	cellular response to drug	5/358	21/12259	0.000285657	0.00878612	0.00719837	Cam/Itp-r83A/Tsc1/Pde8/Ggamma30A	5
GO:0042692	muscle cell differentiation	12/358	126/12259	0.00031314	0.00921266	0.00754783	abd-A/Act88F/Khc/mys/CalpA/Rac2/cher/Whamy/Pax/Vrp1/C3G/rhea	12
GO:0008360	regulation of cell shape	8/358	62/12259	0.000417393	0.0114501	0.00938096	Abl/Rap1/mys/Rac2/Rab11/scaf/HSPC300/Arpc4	8
GO:0042060	wound healing	10/358	95/12259	0.000443098	0.0119932	0.00982589	sqh/shot/Rac2/Gs1l/Eb1/Alr/EMC3/Mmp1/Spn88Eb/Arpc4	10
GO:0009826	unidimensional cell growth	5/358	23/12259	0.000450196	0.012025	0.00985194	sqh/alphaTub85E/Rac2/Rab11/scaf	5
GO:0099003	vesicle-mediated transport in synapse	11/358	115/12259	0.000532802	0.0138665	0.0113607	Dab/Khc/Gli/Syb/Rap1/Rab11/Synj/Syx13/stac/Snap24/Esyt2	11
GO:0016049	cell growth	13/358	154/12259	0.000577706	0.0146593	0.0120102	sqh/alphaTub85E/shot/Rac2/bif/Rab11/Tsc1/CG9328/scaf/ItgaPS4/ItgaPS5/Orct2/btl	13
GO:0007303	cytoplasmic transport, nurse cell to oocyte	4/358	15/12259	0.000756119	0.0182729	0.0149708	Abl/Khc/sqh/cher	4
GO:0071236	cellular response to antibiotic	4/358	15/12259	0.000756119	0.0182729	0.0149708	Cam/Itp-r83A/Tsc1/Pde8	4
GO:0110053	regulation of actin filament organization	8/358	69/12259	0.000864796	0.0197999	0.0162218	Abl/capu/mys/LamC/Whamy/HSPC300/Vrp1/Arpc4	8
GO:0060249	anatomical structure homeostasis	13/358	161/12259	0.000877828	0.0197999	0.0162218	Cam/sqh/mew/mys/Itgbn/tsr/Vps25/Manf/Debcl/upd2/shv/upd3/rhea	13
GO:0016482	cytosolic transport	7/358	56/12259	0.0011562	0.0248686	0.0203746	Abl/Khc/sqh/Klp98A/scat/cher/Rab6	7
GO:1901657	glycosyl compound metabolic process	7/358	57/12259	0.00128565	0.0263623	0.0215983	awd/CG33090/Uba4/CG15117/cN-IIIB/Adgf-A/CG33056	7
GO:0042278	purine nucleoside metabolic process	5/358	29/12259	0.00137609	0.0279346	0.0228865	awd/Uba4/cN-IIIB/Adgf-A/CG33056	5
GO:0070372	regulation of ERK1 and ERK2 cascade	5/358	30/12259	0.00161231	0.031471	0.0257839	aos/Rap1/Pde8/Ptp61F/btl	5
GO:0006897	endocytosis	14/358	195/12259	0.00175859	0.0336786	0.0275926	Dab/Gli/Itgbn/Rac2/Rab11/Vps25/Uvrag/Synj/krz/AP-2sigma/CG31729/Vrp1/mgl/Gprk2	14
GO:0032535	regulation of cellular component size	13/358	175/12259	0.00187685	0.0340207	0.0278728	Abl/capu/LamC/shot/bif/p38a/Tsc1/Pvf2/Whamy/HSPC300/Vrp1/Arpc4/btl	13
GO:0008543	fibroblast growth factor receptor signaling pathway	5/358	31/12259	0.001877	0.0340207	0.0278728	sfl/stumps/pyr/dally/btl	5
GO:0044344	cellular response to fibroblast growth factor stimulus	5/358	31/12259	0.001877	0.0340207	0.0278728	sfl/stumps/pyr/dally/btl	5
GO:0071774	response to fibroblast growth factor	5/358	31/12259	0.001877	0.0340207	0.0278728	sfl/stumps/pyr/dally/btl	5
GO:1901658	glycosyl compound catabolic process	4/358	19/12259	0.00195755	0.034555	0.0283106	CG33090/CG15117/cN-IIIB/Adgf-A	4
GO:0120039	plasma membrane bounded cell projection morphogenesis	25/358	458/12259	0.00201392	0.0352435	0.0288747	Abl/Cam/Dab/Fas3/ImpL2/Khc/betaTub60D/Klp64D/mew/mys/tsr/shot/Rac2/bif/cher/Rab6/pod1/Liprin-gamma/Sulf1/ham/meigo/dally/Ptp61F/LIMK1/btl	25
GO:0032970	regulation of actin filament-based process	9/358	97/12259	0.00208174	0.0360785	0.0295587	Abl/capu/sqh/mys/LamC/Whamy/HSPC300/Vrp1/Arpc4	9
GO:0045471	response to ethanol	8/358	79/12259	0.00209717	0.0360785	0.0295587	Cam/Pkc98E/Uro/Itp-r83A/cher/aru/Vrp1/Tdc1	8
GO:0019637	organophosphate metabolic process	26/358	485/12259	0.00211712	0.0361156	0.0295891	awd/Gapdh2/rdgB/sun/cype/wun/Ipp/COX5A/ND-PDSW/Adk1/Ac78C/COX5B/Uba4/Hyccin/Synj/cN-IIIB/CG11426/CG12746/PIG-L/CG7956/Pdhb/wun2/PIG-X/CG42813/Pde8/Cyt-c-p	26
GO:0010876	lipid localization	10/358	117/12259	0.00222345	0.0369968	0.0303111	ImpL2/rdgB/Itp-r83A/Rac2/upd2/Pmp70/Npc2h/CG31729/ATP8A/Esyt2	10
GO:0035099	hemocyte migration	4/358	20/12259	0.0023912	0.038921	0.0318876	Rap1/mys/Rac2/Pvf2	4
GO:0051650	establishment of vesicle localization	9/358	99/12259	0.00239661	0.038921	0.0318876	Khc/Syb/Klp98A/Rap1/Syx13/Gos28/stac/Snap24/Esyt2	9
GO:0051648	vesicle localization	9/358	102/12259	0.00293864	0.0457237	0.0374609	Khc/Syb/Klp98A/Rap1/Syx13/Gos28/stac/Snap24/Esyt2	9
GO:0006869	lipid transport	7/358	66/12259	0.00302832	0.0461325	0.0377959	rdgB/Itp-r83A/Pmp70/Npc2h/CG31729/ATP8A/Esyt2	7
GO:0048640	negative regulation of developmental growth	8/358	84/12259	0.00309065	0.0461325	0.0377959	Abl/Itgbn/bif/Rab11/Tsc1/Liprin-gamma/Mob2/btl	8
GO:0007394	dorsal closure, elongation of leading edge cells	3/358	11/12259	0.00342219	0.0482706	0.0395476	Rac2/Rab11/scaf	3
