# Supplementary material for: Drosophila Hox genes induce melanized pseudo-tumors when misexpressed in hemocytes
Source: Sci Rep. 2021 Jan 19;11:1838. doi: 10.1038/s41598-021-81472-5 (PMC7815749; doi:10.1038/s41598-021-81472-5)
Supplement: Supplementary file 3 — Supplementary Information 3. [file 41598_2021_81472_MOESM3_ESM.xlsx]

## Sheet: downregulated_genes
Flybase_ID	Symbol	Gene Name	Type	Gene Summary	log2FoldChange
FBgn0000008	arc	a	protein_coding	Involved in compound eye development. Localizes to adherens junction and apical plasma membrane. Is expressed in several structures, including Malpighian tubule; embryonic/larval digestive system; imaginal disc; posterior midgut primordium; and spermatozoon. Orthologous to human PDZD2 (PDZ domain containing 2).	-1.96104
FBgn0000024	Acetylcholine esterase	Ace	protein_coding	Exhibits acetylcholinesterase activity. Involved in acetylcholine catabolic process; chemical synaptic transmission; and choline catabolic process. Localizes to cytoplasm and plasma membrane. Is expressed in adult head; embryonic brain; embryonic central brain neurons; lateral cord neurons; and ventral nerve cord. Human ortholog(s) of this gene implicated in several diseases, including Alzheimer'…	-5.60064
FBgn0000036	nicotinic Acetylcholine Receptor alpha1	nAChRalpha1	protein_coding	Contributes to acetylcholine receptor activity and acetylcholine-gated cation-selective channel activity. Involved in cation transmembrane transport; cholinergic synaptic transmission; and response to insecticide. Localizes to acetylcholine-gated channel complex. Is expressed in adult head; embryonic/larval brain; fat body; and transmedullary neuron Tm2. Human ortholog(s) of this gene implicated …	-4.61614
FBgn0000038	nicotinic Acetylcholine Receptor beta1	nAChRbeta1	protein_coding	Predicted to have acetylcholine-gated cation-selective channel activity. Involved in cholinergic synaptic transmission. Localizes to postsynaptic membrane. Is expressed in adult head; central nervous system; and presumptive embryonic/larval central nervous system. Human ortholog(s) of this gene implicated in autosomal dominant nocturnal frontal lobe epilepsy (multiple); congenital myasthenic synd…	-4.50386
FBgn0000044	Actin 57B	Act57B	protein_coding	Involved in mitotic cytokinesis and regulation of synapse organization. Localizes to plasma membrane. Is expressed in several structures, including circulatory system; embryonic/larval muscle system; gonad; mesoderm; and somatic muscle primordium. Used to study hypertrophic cardiomyopathy. Human ortholog(s) of this gene implicated in Baraitser-Winter syndrome and autosomal dominant nonsyndromic d…	-2.36068
FBgn0000046	Actin 87E	Act87E	protein_coding	Involved in histone acetylation and histone exchange. Localizes to NuA4 histone acetyltransferase complex. Is expressed in several structures, including adult dorsal vessel; embryonic/larval muscle system; esophageal visceral muscle; extended germ band embryo; and visceral muscle primordium. Human ortholog(s) of this gene implicated in Baraitser-Winter syndrome and autosomal dominant nonsyndromic…	-2.12533
FBgn0000079	Amylase proximal	Amy-p	protein_coding	Predicted to have alpha-amylase activity and calcium ion binding activity. Predicted to be involved in carbohydrate metabolic process. Localizes to extracellular region. Is expressed in embryonic brain; embryonic/larval trachea; lateral cord neurons; midgut; and ventral nerve cord. Orthologous to several human genes including AMY2A (amylase alpha 2A) and AMY2B (amylase alpha 2B).	-6.57653
FBgn0000108	beta amyloid protein precursor-like	Appl	protein_coding	Predicted to have heparin binding activity and transition metal ion binding activity. Involved in several processes, including memory; negative regulation of neuron death; and nervous system development. Localizes to several cellular components, including axon; extracellular region; and neuronal cell body. Is expressed in several structures, including adult fat body; anterior-posterior subdivisio…	-5.15137
FBgn0000116	Arginine kinase	Argk	protein_coding	Predicted to have arginine kinase activity. Predicted to be involved in phosphorylation. Localizes to cytosol; extracellular region; and plasma membrane. Is expressed in several structures, including central nervous system; embryonic/larval muscle system; germ layer derivative; gonad; and lateral cord neurons. Orthologous to several human genes including CKMT2 (creatine kinase, mitochondrial 2).	-3.1765
FBgn0000137	asense	ase	protein_coding	Exhibits DNA binding activity; protein heterodimerization activity; and protein homodimerization activity. Contributes to RNA polymerase II transcription regulatory region sequence-specific DNA binding activity. Involved in several processes, including Malpighian tubule development; chaeta morphogenesis; and generation of neurons. Localizes to nucleus. Is expressed in several structures, includin…	-5.31904
FBgn0000146	aubergine	aub	protein_coding	Exhibits piRNA binding activity. Involved in several processes, including gamete generation; gene silencing; and positive regulation of nuclear-transcribed mRNA poly(A) tail shortening. Localizes to P granule. Is expressed in adult head and gonad. Orthologous to several human genes including PIWIL1 (piwi like RNA-mediated gene silencing 1).	-3.53985
FBgn0000179	bifid	bi	protein_coding	Exhibits DNA binding activity. Involved in several processes, including compound eye morphogenesis; negative regulation of transcription by RNA polymerase II; and wing disc development. Localizes to nucleus. Is expressed in several structures, including extended germ band embryo; eye-antennal disc; nervous system; presumptive embryonic/larval peripheral nervous system; and segment. Used to study …	-3.8202
FBgn0000244	blistery	by	protein_coding	Exhibits actin filament binding activity; cytoskeletal protein-membrane anchor activity; and phosphotyrosine residue binding activity. Involved in apposition of dorsal and ventral imaginal disc-derived wing surfaces and positive regulation of cell-cell adhesion mediated by integrin. Localizes to focal adhesion. Is expressed in several structures, including digestive system; keyhole structure; mes…	-2.54881
FBgn0000261	Catalase	Cat	protein_coding	Exhibits catalase activity. Involved in several processes, including hydrogen peroxide catabolic process; intestinal stem cell homeostasis; and paracrine signaling. Predicted to localize to mitochondrion and peroxisome. Is expressed in several structures, including blastoderm embryo; circulatory system; extended germ band embryo; gonad; and gut section. Human ortholog(s) of this gene implicated i…	-1.42867
FBgn0000299	Collagen type IV alpha 1	Col4a1	protein_coding	Exhibits extracellular matrix structural constituent. Involved in several processes, including basement membrane organization; intestinal epithelial structure maintenance; and tube morphogenesis. Localizes to basement membrane. Is expressed in several structures, including circulatory system; embryonic/larval central nervous system; fat body; follicle cell; and plasmatocyte primordium. Used to st…	-1.78901
FBgn0000303	Choline acetyltransferase	ChAT	protein_coding	Exhibits choline O-acetyltransferase activity. Involved in acetylcholine biosynthetic process and neuromuscular synaptic transmission. Localizes to terminal bouton. Is expressed in several structures, including adult external thorax; cuboidal/columnar epithelium; embryonic head sensory system; head; and nervous system. Human ortholog(s) of this gene implicated in Alzheimer's disease and congenita…	-4.48745
FBgn0000346	comatose	comt	protein_coding	Predicted to have ATPase activity. Involved in several processes, including Golgi to lysosome transport; chemical synaptic transmission; and modulation of chemical synaptic transmission. Localizes to cytoplasm; neuromuscular junction of somatic muscle; and terminal bouton. Colocalizes with synaptic vesicle. Is expressed in several structures, including adult optic lobe; dorsal sensory complex pro…	-3.69499
FBgn0000359	Chorion protein 36	Cp36	protein_coding	A structural constituent of egg chorion. Involved in eggshell chorion assembly and vitelline membrane formation involved in chorion-containing eggshell formation. Localizes to egg chorion. Is expressed in adult head; adult heart; and ovary.	-7.87476
FBgn0000370	cryptocephal	crc	protein_coding	Exhibits RNA polymerase II activating transcription factor binding activity; RNA polymerase II cis-regulatory region sequence-specific DNA binding activity; and transcription coactivator activity. Involved in several processes, including PERK-mediated unfolded protein response; instar larval or pupal development; and positive regulation of nitrogen compound metabolic process. Localizes to integra…	-0.62704
FBgn0000463	Delta	Dl	protein_coding	Exhibits Notch binding activity; glycosphingolipid binding activity; and receptor ligand activity. Involved in several processes, including animal organ morphogenesis; nervous system development; and oogenesis. Localizes to several cellular components, including apical cortex; cell surface; and cytoplasmic vesicle. Colocalizes with cytoplasmic vesicle. Is expressed in several structures, includin…	-4.69868
FBgn0000490	decapentaplegic	dpp	protein_coding	Exhibits several functions, including heparin binding activity; protein dimerization activity; and signaling receptor binding activity. Involved in several processes, including animal organ development; gamete generation; and open tracheal system development. Localizes to cell leading edge; dense core granule lumen; and extracellular space. Colocalizes with cytoneme. Is expressed in several struc…	-1.29413
FBgn0000492	Drop	Dr	protein_coding	Predicted to have DNA-binding transcription factor activity, RNA polymerase II-specific and RNA polymerase II transcription regulatory region sequence-specific DNA binding activity. Involved in several processes, including imaginal disc development; nervous system development; and regulation of cell fate specification. Localizes to nucleus. Is expressed in several structures, including central ne…	-3.49966
FBgn0000504	doublesex	dsx	protein_coding	Exhibits several functions, including DNA-binding transcription factor activity, RNA polymerase II-specific; protein homodimerization activity; and zinc ion binding activity. Involved in axon midline choice point recognition; imaginal disc-derived genitalia development; and regulation of transcription by RNA polymerase II. Predicted to localize to nucleus. Is expressed in several structures, incl…	-1.76615
FBgn0000535	ether a go-go	eag	protein_coding	Exhibits ion channel binding activity and voltage-gated potassium channel activity. Involved in learning; perineurial glial growth; and positive regulation of voltage-gated potassium channel activity. Localizes to voltage-gated potassium channel complex. Is expressed in adult head. Human ortholog(s) of this gene implicated in colorectal adenocarcinoma. Orthologous to several human genes including…	-4.3269
FBgn0000542	echinus	ec	protein_coding	Exhibits protein phosphatase 1 binding activity. Involved in compound eye retinal cell programmed cell death; ommatidial rotation; and positive regulation of compound eye retinal cell programmed cell death. Is expressed in cone cell; interommatidial precursor cell; primary pigment cell; and retina. Orthologous to several human genes including USP54 (ubiquitin specific peptidase 54).	-3.34172
FBgn0000546	Ecdysone receptor	EcR	protein_coding	Exhibits several functions, including DNA-binding transcription factor activity, RNA polymerase II-specific; ecdysone binding activity; and transcription factor binding activity. Involved in several processes, including heart development; instar larval or pupal development; and nervous system development. Localizes to several cellular components, including activator ecdysone receptor complex; pol…	-3.38503
FBgn0000547	echinoid	ed	protein_coding	Exhibits cell adhesion molecule binding activity and epidermal growth factor receptor binding activity. Involved in several processes, including morphogenesis of an epithelium; negative regulation of cell differentiation; and regulation of signal transduction. Localizes to several cellular components, including adherens junction; cell surface; and early endosome. Is expressed in several structure…	-1.14822
FBgn0000557	eukaryotic translation elongation factor 1 alpha 2	eEF1alpha2	protein_coding	Predicted to have GTPase activity and translation elongation factor activity. Predicted to be involved in translational elongation. Predicted to localize to eukaryotic translation elongation factor 1 complex. Is expressed in adult head and organism. Human ortholog(s) of this gene implicated in autosomal dominant non-syndromic intellectual disability 38; early infantile epileptic encephalopathy 33…	-5.91715
FBgn0000565	Ecdysone-induced protein 28/29kD	Eip71CD	protein_coding	Exhibits peptide-methionine (S)-S-oxide reductase activity. Involved in cellular response to oxidative stress and determination of adult lifespan. Predicted to localize to cytoplasm. Is expressed in several structures, including ectoderm anlage; embryonic/larval circulatory system; epidermis; germ layer; and gut section. Orthologous to human MSRA (methionine sulfoxide reductase A).	-3.42164
FBgn0000567	Ecdysone-induced protein 74EF	Eip74EF	protein_coding	Exhibits DNA-binding transcription activator activity, RNA polymerase II-specific. Involved in autophagy; positive regulation of transcription by RNA polymerase II; and salivary gland cell autophagic cell death. Localizes to nucleus. Is expressed in adult head; embryonic/larval salivary gland; and organism. Orthologous to several human genes including ELF2 (E74 like ETS transcription factor 2).	-2.32123
FBgn0000568	Ecdysone-induced protein 75B	Eip75B	protein_coding	Exhibits DNA binding activity and heme binding activity. Involved in several processes, including ecdysis, chitin-based cuticle; regulation of ecdysteroid metabolic process; and response to ecdysone. Localizes to nucleus. Is expressed in several structures, including embryonic/larval digestive system; embryonic/larval nervous system; endocrine system component; epithelium; and nephrocyte. Human o…	-1.08872
FBgn0000578	enabled	ena	protein_coding	Exhibits SH3 domain binding activity. Involved in several processes, including cell morphogenesis involved in differentiation; embryonic development via the syncytial blastoderm; and regulation of plasma membrane bounded cell projection assembly. Localizes to several cellular components, including filopodium tip; lamellipodium; and subsynaptic reticulum. Colocalizes with adherens junction. Is exp…	-1.27771
FBgn0000615	exuperantia	exu	protein_coding	Exhibits protein homodimerization activity and single-stranded RNA binding activity. Involved in bicoid mRNA localization and regulation of pole plasm oskar mRNA localization. Localizes to P-body. Is expressed in several structures, including adult head; gonad; and primordial germ cell.	-1.72249
FBgn0000639	Fat body protein 1	Fbp1	protein_coding	Is expressed in adult head; adult heart; and embryonic/larval hemolymph.	-7.55011
FBgn0000640	Fat body protein 2	Fbp2	protein_coding	Predicted to have alcohol dehydrogenase (NAD+) activity. Predicted to localize to cytoplasm. Is expressed in adult head and adult heart. Human ortholog(s) of this gene implicated in colon carcinoma and primary hypertrophic osteoarthropathy. Orthologous to human HPGD (15-hydroxyprostaglandin dehydrogenase).	-8.93754
FBgn0000644	Follicle cell protein 3C	Fcp3C	protein_coding	Is expressed in follicle cell.	-7.73706
FBgn0000659	fork head	fkh	protein_coding	Exhibits DNA-binding transcription factor activity, RNA polymerase II-specific and RNA polymerase II transcription regulatory region sequence-specific DNA binding activity. Involved in several processes, including DNA endoreduplication; insulin receptor signaling pathway; and regulation of programmed cell death. Localizes to nucleus and polytene chromosome. Is expressed in several structures, inc…	-2.51824
FBgn0000667	alpha actinin	Actn	protein_coding	Exhibits actin filament binding activity. Involved in actin cytoskeleton reorganization; actin filament bundle assembly; and sarcomere organization. Localizes to Z disc. Is expressed in several structures, including adult heart; extended germ band embryo; follicle cell; muscle system; and visceral muscle primordium. Human ortholog(s) of this gene implicated in arrhythmogenic right ventricular car…	-1.19518
FBgn0000826	pan gu	png	protein_coding	Exhibits protein serine/threonine kinase activity. Involved in egg activation; positive regulation of mitotic cell cycle, embryonic; and protein phosphorylation. Localizes to serine/threonine protein kinase complex. Is expressed in organism and unfertilized egg.	-4.23017
FBgn0001085	frizzled	fz	protein_coding	Exhibits Wnt-activated receptor activity and Wnt-protein binding activity. Involved in several processes, including animal organ morphogenesis; generation of neurons; and regionalization. Localizes to integral component of plasma membrane. Colocalizes with endosome. Is expressed in several structures, including appendage; embryonic/larval central nervous system; embryonic/larval digestive system;…	-2.74963
FBgn0001086	fizzy	fzy	protein_coding	Predicted to have anaphase-promoting complex binding activity and ubiquitin ligase activator activity. Involved in several processes, including anaphase-promoting complex-dependent catabolic process; female meiotic nuclear division; and neuronal stem cell population maintenance. Localizes to anaphase-promoting complex; kinetochore; and microtubule cytoskeleton. Is expressed in several structures,…	-1.94636
FBgn0001089	beta galactosidase	Gal	protein_coding	Exhibits beta-galactosidase activity and protein homodimerization activity. Involved in galactose metabolic process. Predicted to localize to vacuole. Is expressed in adult head and adult heart. Human ortholog(s) of this gene implicated in GM1 gangliosidosis (multiple) and mucopolysaccharidosis IV (multiple). Orthologous to human GLB1 (galactosidase beta 1) and GLB1L (galactosidase beta 1 like).	-5.29372
FBgn0001090	bangles and beads	bnb	protein_coding	Involved in gliogenesis. Is expressed in several structures, including ectoderm; ectoderm anlage; epidermis; extended germ band embryo; and stage 5 embryo.	-3.79957
FBgn0001114	Glutactin	Glt	protein_coding	Involved in defense response to other organism; motor neuron axon guidance; and synaptic target inhibition. Localizes to basement membrane. Is expressed in several structures, including apodeme; border follicle cell; circulatory system; dorsal neurohemal organ; and embryonic/larval fat body.	-3.90974
FBgn0001120	giant nuclei	gnu	protein_coding	Exhibits protein kinase activator activity. Involved in several processes, including egg activation; negative regulation of DNA replication; and positive regulation of protein kinase activity. Localizes to protein kinase complex. Is expressed in oocyte and organism.	-6.94117
FBgn0001137	gurken	grk	protein_coding	Exhibits epidermal growth factor receptor binding activity and receptor ligand activity. Involved in several processes, including oogenesis; positive regulation of border follicle cell migration; and regionalization. Localizes to extracellular space and plasma membrane. Is expressed in germarium region 2; germarium region 2b; nurse cell; oocyte; and ovary.	-0.848674
FBgn0001138	grain	grn	protein_coding	Exhibits sequence-specific DNA binding activity. Involved in animal organ morphogenesis; motor neuron axon guidance; and tissue development. Predicted to localize to nuclear chromatin. Is expressed in several structures, including ectoderm; ectoderm anlage; embryonic/larval motor neurons; extended germ band embryo; and thoracic segment. Human ortholog(s) of this gene implicated in several disease…	-3.3879
FBgn0001142	Glutamine synthetase 1	Gs1	protein_coding	Exhibits glutamate-ammonia ligase activity. Involved in L-glutamine biosynthetic process; phagocytosis; and positive regulation of mitochondrial fusion. Localizes to mitochondrion. Is expressed in several structures, including apoptotic amnioserosa; circulatory system; embryonic epidermis; embryonic/larval muscle system; and extended germ band embryo. Human ortholog(s) of this gene implicated in …	-3.54656
FBgn0001145	Glutamine synthetase 2	Gs2	protein_coding	Exhibits glutamate-ammonia ligase activity. Involved in glutamate catabolic process; neurotransmitter receptor metabolic process; and synapse assembly. Predicted to localize to cytoplasm. Is expressed in several structures, including amnioserosa; central nervous system; embryonic epidermis; sensory nervous system primordium; and yolk nucleus. Human ortholog(s) of this gene implicated in Alzheimer…	-2.40286
FBgn0001189	halfway	hfw	protein_coding	Involved in intracellular signal transduction; pupariation; and response to ecdysone. Is expressed in several structures, including embryonic/larval muscle system; extended germ band embryo; gut section; and visceral muscle primordium.	-1.20242
FBgn0001208	Henna	Hn	protein_coding	Exhibits phenylalanine 4-monooxygenase activity. Involved in L-phenylalanine catabolic process; eye pigment biosynthetic process; and long-term memory. Is expressed in several structures, including head; hemocyte; nervous system; spermatozoon; and third instar larval cuticle. Human ortholog(s) of this gene implicated in intellectual disability and phenylketonuria. Orthologous to human PAH (phenyl…	-2.92993
FBgn0001224	Heat shock protein 23	Hsp23	protein_coding	Exhibits unfolded protein binding activity. Involved in several processes, including chaperone-mediated protein folding; cold acclimation; and protein refolding. Is expressed in several structures, including adult heart; chordotonal organ precursor cell; extended germ band embryo; ventral midline of embryo; and ventral nervous system. Human ortholog(s) of this gene implicated in cataract 16 multi…	-1.45058
FBgn0001227	Heat shock gene 67Ba	Hsp67Ba	protein_coding	Predicted to have unfolded protein binding activity. Involved in response to heat. Is expressed in spermatozoon. Human ortholog(s) of this gene implicated in Charcot-Marie-Tooth disease axonal type 2F; distal hereditary motor neuropathy type 2B; pancreatic cancer; and sarcoma. Orthologous to human HSPB1 (heat shock protein family B (small) member 1) and HSPB2 (heat shock protein family B (small) …	-3.67895
FBgn0001234	Heat shock RNA omega	lncRNA:Hsromega	ncRNA	Involved in several processes, including nuclear speck organization; positive regulation of apoptotic process; and regulation of protein metabolic process. Localizes to chromatin and omega speckle. Is expressed in several structures, including Malpighian tubule; embryonic/larval central nervous system; embryonic/larval digestive system; endocrine system component; and reproductive system.	-2.30442
FBgn0001235	homothorax	hth	protein_coding	Exhibits DNA-binding transcription factor activity, RNA polymerase II-specific; cis-regulatory region sequence-specific DNA binding activity; and transcription coactivator binding activity. Involved in several processes, including animal organ development; nervous system development; and positive regulation of cell proliferation involved in compound eye morphogenesis. Localizes to RNA polymerase …	-2.67123
FBgn0001256	Ecdysone-inducible gene L1	ImpL1	protein_coding	Is expressed in several structures, including atrium and presumptive embryonic/larval system.	-6.77082
FBgn0001296	karmoisin	kar	protein_coding	Predicted to have aromatic amino acid transmembrane transporter activity and thyroid hormone transmembrane transporter activity. Involved in ommochrome biosynthetic process. Predicted to localize to integral component of plasma membrane. Is expressed in several structures, including adult fat body; adult head; amnioserosa; gut section; and yolk nucleus. Human ortholog(s) of this gene implicated i…	-3.93363
FBgn0001311	krotzkopf verkehrt	kkv	protein_coding	Predicted to have chitin synthase activity. Involved in several processes, including chitin-based cuticle development; epithelial tube morphogenesis; and respiratory system development. Localizes to apical part of cell and cytoplasm. Is expressed in adult head; embryonic/larval trachea; presumptive embryonic/larval system; and spermatozoon. Orthologous to human HAS1 (hyaluronan synthase 1); HAS2 …	-3.85321
FBgn0001321	knickkopf	knk	protein_coding	Predicted to have transmembrane signaling receptor activity. Involved in chitin-based cuticle development; embryonic epithelial tube formation; and regulation of tube diameter, open tracheal system. Localizes to anchored component of external side of plasma membrane and chitin-based extracellular matrix. Is expressed in several structures, including embryonic/larval pharynx; epithelium; foregut p…	-4.85687
FBgn0001967	Nimrod C3	NimC3	protein_coding	Predicted to be involved in phagocytosis. Predicted to localize to integral component of membrane.	-7.60841
FBgn0001970	Polypeptide N-acetylgalactosaminyltransferase 35A	Pgant35A	protein_coding	Exhibits polypeptide N-acetylgalactosaminyltransferase activity. Involved in oligosaccharide biosynthetic process and open tracheal system development. Predicted to localize to Golgi apparatus. Is expressed in several structures, including embryonic/larval digestive system; embryonic/larval tracheal system; gonad; imaginal disc; and presumptive embryonic/larval digestive system. Orthologous to se…	-3.0456
FBgn0001977	Cytokine induced apoptosis inhibitor 1	CIAPIN1	protein_coding	Predicted to have iron-sulfur cluster binding activity. Involved in ovarian follicle cell development. Predicted to localize to cytoplasm. Orthologous to human CIAPIN1 (cytokine induced apoptosis inhibitor 1).	-1.49383
FBgn0001981	escargot	esg	protein_coding	#N/A	-4.50177
FBgn0001983	worniu	wor	protein_coding	Predicted to have DNA-binding transcription factor activity, RNA polymerase II-specific and RNA polymerase II transcription regulatory region sequence-specific DNA binding activity. Involved in nervous system development; positive regulation of transcription by RNA polymerase II; and regulation of neural precursor cell proliferation. Predicted to localize to nucleus. Is expressed in several struc…	-7.1455
FBgn0002306	stranded at second	sas	protein_coding	Predicted to have heparin binding activity and integrin binding activity. Involved in axon guidance and instar larval development. Localizes to apical plasma membrane. Is expressed in several structures, including adult fat body; embryonic/larval gut; integumentary system; nerve root; and trachea.	-3.86625
FBgn0002440	lethal (3) malignant blood neoplasm	l(3)mbn	protein_coding	Predicted to be a structural constituent of chitin-based larval cuticle. Predicted to be involved in chitin-based cuticle development. Predicted to localize to chitin-based extracellular matrix and plasma membrane. Is expressed in several structures, including circulatory system; embryonic/larval digestive system; embryonic/larval fat body; embryonic/larval trachea; and proplasmatocyte.	-6.13469
FBgn0002522	labial	lab	protein_coding	Exhibits cis-regulatory region sequence-specific DNA binding activity and protein heterodimerization activity. Contributes to DNA-binding transcription factor activity, RNA polymerase II-specific. Involved in brain segmentation; head morphogenesis; and positive regulation of transcription by RNA polymerase II. Localizes to nucleus. Is expressed in several structures, including ectoderm anlage; ge…	-6.90519
FBgn0002526	Laminin A	LanA	protein_coding	Predicted to have signaling receptor binding activity. Involved in several processes, including cell morphogenesis involved in differentiation; dorsal trunk growth, open tracheal system; and melanotic encapsulation of foreign target. Localizes to basement membrane and presynaptic periactive zone. Is expressed in several structures, including circulatory system; extended germ band embryo; germ lay…	-1.23665
FBgn0002531	Larval cuticle protein 1	Lcp1	protein_coding	A structural constituent of chitin-based larval cuticle. Predicted to be involved in chitin-based cuticle development. Localizes to chitin-based extracellular matrix. Is expressed in integumentary system and organism.	-4.16787
FBgn0002534	Larval cuticle protein 3	Lcp3	protein_coding	A structural constituent of chitin-based larval cuticle. Predicted to be involved in chitin-based cuticle development. Localizes to chitin-based extracellular matrix. Is expressed in integumentary system and organism.	-5.44811
FBgn0002535	Larval cuticle protein 4	Lcp4	protein_coding	A structural constituent of chitin-based larval cuticle. Predicted to be involved in chitin-based cuticle development. Localizes to chitin-based extracellular matrix. Is expressed in integumentary system and organism.	-4.57448
FBgn0002543	roundabout 2	robo2	protein_coding	Exhibits protein homodimerization activity. Involved in several processes, including animal organ development; generation of neurons; and regulation of cell migration. Localizes to axon. Is expressed in several structures, including circulatory system; dorsal closure embryo; embryonic thoracic segment; embryonic/larval optic lobe; and epidermis. Human ortholog(s) of this gene implicated in bicusp…	-3.78021
FBgn0002562	Larval serum protein 1 alpha	Lsp1alpha	protein_coding	Localizes to larval serum protein complex. Is expressed in adult heart and embryonic/larval fat body.	-8.11374
FBgn0002563	Larval serum protein 1 beta	Lsp1beta	protein_coding	Localizes to larval serum protein complex. Is expressed in adult head; adult heart; embryonic/larval fat body; photoreceptor cell; and spermatozoon.	-6.44801
FBgn0002564	Larval serum protein 1 gamma	Lsp1gamma	protein_coding	Localizes to larval serum protein complex. Is expressed in adult head; circulatory system; embryonic stomatogastric nervous system; embryonic/larval fat body; and gonad.	-8.22044
FBgn0002565	Larval serum protein 2	Lsp2	protein_coding	Involved in motor neuron axon guidance and synaptic target inhibition. Localizes to larval serum protein complex. Is expressed in adult fat body; adult head; embryonic/larval fat body; and fat body.	-11.4914
FBgn0002576	lozenge	lz	protein_coding	Exhibits transcription regulatory region sequence-specific DNA binding activity. Involved in several processes, including animal organ development; positive regulation of cell differentiation; and regulation of transcription by RNA polymerase II. Localizes to nucleus. Is expressed in several structures, including adult antennal lobe glomerulus; adult head sensillum; atrium; circulatory system; an…	-1.38875
FBgn0002632	Enhancer of split m6, Bearded family member	E(spl)m6-BFM	protein_coding	Exhibits ubiquitin protein ligase binding activity. Involved in cell fate specification; negative regulation of Notch signaling pathway; and sensory organ development. Is expressed in several structures, including embryonic/larval midgut; presumptive embryonic/larval system; thoracic segment; and ventral nerve cord.	-7.76286
FBgn0002643	mastermind	mam	protein_coding	Predicted to have transcription coactivator activity. Involved in several processes, including animal organ morphogenesis; cell fate determination; and lateral inhibition. Localizes to CSL-Notch-Mastermind transcription factor complex and polytene chromosome puff. Is expressed in several structures, including central nervous system; embryonic/larval digestive system; epithelium; germ layer; and i…	-1.18234
FBgn0002719	Malic enzyme	Men	protein_coding	Exhibits malate dehydrogenase (decarboxylating) (NADP+) activity. Involved in several processes, including NADPH regeneration; determination of adult lifespan; and malate metabolic process. Localizes to cytosol. Is expressed in several structures, including central nervous system; circulatory system; embryonic/larval muscle system; epidermis; and extended germ band embryo. Orthologous to several …	-1.57501
FBgn0002733	Enhancer of split mbeta, helix-loop-helix	E(spl)mbeta-HLH	protein_coding	Exhibits DNA-binding transcription factor activity and sequence-specific double-stranded DNA binding activity. Involved in negative regulation of transcription by RNA polymerase II and positive regulation of neuroblast proliferation. Localizes to nucleus. Is expressed in several structures, including extended germ band embryo; germ layer; gut section; presumptive embryonic/larval system; and thor…	-1.49465
FBgn0002734	Enhancer of split mdelta, helix-loop-helix	E(spl)mdelta-HLH	protein_coding	Exhibits sequence-specific double-stranded DNA binding activity. Involved in generation of neurons; negative regulation of transcription by RNA polymerase II; and somatic muscle development. Predicted to localize to nucleus. Is expressed in several structures, including extended germ band embryo; eye disc; eye photoreceptor cell; germ layer; and presumptive embryonic/larval central nervous system…	-5.2641
FBgn0002735	Enhancer of split mgamma, helix-loop-helix	E(spl)mgamma-HLH	protein_coding	Exhibits DNA-binding transcription factor activity; cis-regulatory region sequence-specific DNA binding activity; and transcription factor binding activity. Involved in several processes, including neuronal stem cell population maintenance; positive regulation of neuroblast proliferation; and wing disc dorsal/ventral pattern formation. Localizes to nucleus. Is expressed in several structures, inc…	-4.59213
FBgn0002772	Myosin alkali light chain 1	Mlc1	protein_coding	Predicted to have calcium ion binding activity. Involved in mesoderm development. Localizes to muscle myosin complex. Is expressed in several structures, including adult; border follicle cell; embryonic/larval salivary gland; muscle system; and somatic muscle primordium. Human ortholog(s) of this gene implicated in familial atrial fibrillation and hypertrophic cardiomyopathy 8. Orthologous to sev…	-2.01211
FBgn0002773	Myosin light chain 2	Mlc2	protein_coding	Predicted to have calcium ion binding activity. Involved in flight; muscle system process; and myofibril assembly. Localizes to myofibril. Is expressed in adult head; adult heart; border follicle cell; embryonic/larval muscle system; and somatic muscle primordium. Human ortholog(s) of this gene implicated in familial hypertrophic cardiomyopathy and hypertrophic cardiomyopathy 10. Orthologous to s…	-1.8066
FBgn0002789	Muscle protein 20	Mp20	protein_coding	Involved in myoblast fusion and regulation of myoblast fusion. Localizes to cytoplasm. Is expressed in several structures, including adult heart; border follicle cell; embryonic/larval muscle system; esophageal visceral muscle; and synchronous muscle. Orthologous to several human genes including TAGLN (transgelin); TAGLN2 (transgelin 2); and TAGLN3 (transgelin 3).	-2.00939
FBgn0002842	spermatocyte arrest	sa	protein_coding	Involved in male meiosis I; regulation of gene expression; and spermatid differentiation. Localizes to male germ cell nucleus and nucleolus. Is expressed in spermatid and spermatocyte.	-5.12207
FBgn0002865	Male-specific RNA 98Ca	Mst98Ca	protein_coding	Involved in spermatid development. Localizes to sperm flagellum. Is expressed in adult head and spermatozoon.	-7.44685
FBgn0002891	mutagen-sensitive 205	mus205	protein_coding	Exhibits DNA-directed DNA polymerase activity. Involved in DNA synthesis involved in double-strand break repair via homologous recombination. Localizes to zeta DNA polymerase complex. Is expressed in spermatozoon and wing disc. Orthologous to human REV3L (REV3 like, DNA directed polymerase zeta catalytic subunit).	-1.32035
FBgn0002899	mutagen-sensitive 301	mus301	protein_coding	Predicted to have helicase activity. Involved in female gamete generation; intracellular mRNA localization; and specification of axis polarity. Predicted to localize to nucleus. Orthologous to human HELQ (helicase, POLQ like).	-2.04621
FBgn0002921	Na pump alpha subunit	Atpalpha	protein_coding	Exhibits sodium:potassium-exchanging ATPase activity. Involved in several processes, including cell junction assembly; determination of adult lifespan; and respiratory system development. Localizes to basolateral plasma membrane; nucleus; and septate junction. Is expressed in several structures, including epithelial cell; gut section; head; muscle system; and nervous system. Used to study familia…	0.455164
FBgn0002931	net	net	protein_coding	Predicted to have DNA-binding transcription factor activity, RNA polymerase II-specific and RNA polymerase II cis-regulatory region sequence-specific DNA binding activity. Involved in imaginal disc-derived wing vein specification and negative regulation of transcription by RNA polymerase II. Predicted to localize to nucleus. Is expressed in several structures, including amnioserosa anlage; dorsal…	-2.45992
FBgn0002932	neuralized	neur	protein_coding	Exhibits phosphatidylinositol phosphate binding activity and ubiquitin protein ligase activity. Involved in several processes, including long-term memory; nervous system development; and sensory organ development. Localizes to perinuclear region of cytoplasm and plasma membrane. Colocalizes with endosome. Is expressed in several structures, including adult integumentary system; ectoderm anlage; e…	-1.3252
FBgn0002938	neither inactivation nor afterpotential C	ninaC	protein_coding	Exhibits calmodulin binding activity; phosphatidylinositol binding activity; and protein serine/threonine kinase activity. Involved in several processes, including dsRNA transport; photoreceptor cell maintenance; and phototransduction. Localizes to several cellular components, including inaD signaling complex; nucleus; and rhabdomere membrane. Is expressed in head; presumptive embryonic/larval sy…	-7.10042
FBgn0002973	numb	numb	protein_coding	Exhibits Notch binding activity. Involved in several processes, including animal organ development; negative regulation of macromolecule metabolic process; and neurogenesis. Localizes to cell cortex. Is expressed in several structures, including ectoderm anlage; embryonic/larval circulatory system; extended germ band embryo; germ layer; and somatic precursor cell. Orthologous to human NUMB (NUMB …	-2.19487
FBgn0003028	ovo	ovo	protein_coding	Exhibits sequence-specific DNA binding activity and transcription coactivator binding activity. Involved in several processes, including adult feeding behavior; regionalization; and regulation of nucleobase-containing compound metabolic process. Localizes to nucleus. Is expressed in several structures, including anterior-posterior subdivision of organism; cephalic furrow; extended germ band embry…	-3.5796
FBgn0003053	pebbled	peb	protein_coding	Predicted to have DNA-binding transcription activator activity, RNA polymerase II-specific and RNA polymerase II cis-regulatory region sequence-specific DNA binding activity. Involved in several processes, including cell morphogenesis involved in neuron differentiation; embryonic development via the syncytial blastoderm; and positive regulation of cell-cell adhesion. Localizes to nucleus and poly…	-3.38275
FBgn0003060	uncharacterized protein	CG9757	protein_coding	No description available	-10.0583
FBgn0003071	Phosphofructokinase	Pfk	protein_coding	Exhibits 6-phosphofructokinase activity. Involved in glucose homeostasis; glycolytic process; and response to sucrose. Predicted to localize to 6-phosphofructokinase complex. Is expressed in several structures, including adult head; adult heart; muscle system; and spermatozoon. Human ortholog(s) of this gene implicated in glycogen storage disease VII. Orthologous to several human genes including …	-1.33144
FBgn0003076	Phosphoglucose mutase 1	Pgm1	protein_coding	Exhibits phosphoglucomutase activity. Involved in glycogen biosynthetic process. Predicted to localize to cytosol. Is expressed in adult head. Human ortholog(s) of this gene implicated in congenital disorder of glycosylation It; endometrial cancer; and teratoma. Orthologous to human PGM1 (phosphoglucomutase 1) and PGM5 (phosphoglucomutase 5).	-0.94303
FBgn0003090	prickle	pk	protein_coding	Predicted to have zinc ion binding activity. Involved in several processes, including establishment or maintenance of microtubule cytoskeleton polarity; generation of neurons; and ommatidial rotation. Localizes to plasma membrane. Is expressed in several structures, including embryonic/larval nervous system; epithelial furrow; imaginal disc; integumentary system; and sensory system neurons. Used …	-7.34976
FBgn0003149	Paramyosin	Prm	protein_coding	Predicted to have motor activity. Involved in mesoderm development and myofibril assembly. Localizes to M band and striated muscle myosin thick filament. Is expressed in adult head and adult heart.	-2.285
FBgn0003165	pumilio	pum	protein_coding	Exhibits CCR4-NOT complex binding activity and nucleic acid binding activity. Involved in several processes, including behavioral response to ethanol; head involution; and positive regulation of mRNA catabolic process. Localizes to several cellular components, including messenger ribonucleoprotein complex; muscle cell postsynaptic specialization; and type I terminal bouton. Is expressed in severa…	-0.941648
FBgn0003175	plexus	px	protein_coding	Involved in imaginal disc-derived wing vein morphogenesis. Localizes to nuclear matrix. Is expressed in salivary gland; wing disc; and wing pouch.	-1.22086
FBgn0003255	rickets	rk	protein_coding	Exhibits neuropeptide receptor activity. Involved in several processes, including intestinal stem cell homeostasis; ovarian follicle cell development; and regulation of chitin-based cuticle tanning. Localizes to integral component of plasma membrane. Is expressed in adult central nervous system; adult midgut muscle; adult midgut region R5; and adult trachea. Human ortholog(s) of this gene implica…	-3.19311
FBgn0003301	rutabaga	rut	protein_coding	Exhibits calcium- and calmodulin-responsive adenylate cyclase activity. Involved in several processes, including behavioral response to ethanol; learning or memory; and regulation of olfactory learning. Localizes to membrane. Is expressed in adult head and ganglia. Used to study alcohol use disorder. Human ortholog(s) of this gene implicated in autosomal recessive nonsyndromic deafness 44. Orthol…	-2.73157
FBgn0003356	Jonah 99Cii	Jon99Cii	protein_coding	Predicted to have serine-type endopeptidase activity. Predicted to be involved in proteolysis. Orthologous to human TPSAB1 (tryptase alpha/beta 1) and TPSD1 (tryptase delta 1).	-4.02974
FBgn0003378	Salivary gland secretion 8	Sgs8	protein_coding	Involved in puparial adhesion. Localizes to adhesive extracellular matrix. Is expressed in adult heart and salivary gland.	-4.30718
FBgn0003380	Shaker	Sh	protein_coding	Exhibits voltage-gated cation channel activity. Involved in several processes, including mating behavior, sex discrimination; proboscis extension reflex; and regulation of synaptic activity. Localizes to voltage-gated potassium channel complex. Is expressed in several structures, including adult procephalic segment; embryonic/larval central nervous system; motor neurons; skeletal muscle of abdome…	-3.59087
FBgn0003435	smooth	sm	protein_coding	Predicted to have mRNA binding activity. Involved in adult feeding behavior; axon guidance; and determination of adult lifespan. Localizes to nucleoplasm. Is expressed in adult head; central nervous system; embryonic/larval nervous system; and spermatocyte. Human ortholog(s) of this gene implicated in hepatocellular carcinoma; lung cancer; and systemic scleroderma. Orthologous to several human ge…	-4.13904
FBgn0003447	singed	sn	protein_coding	Predicted to have actin filament binding activity. Involved in several processes, including animal organ development; cuticle pattern formation; and plasma membrane bounded cell projection organization. Localizes to several cellular components, including actin cytoskeleton; neuron projection; and neuronal cell body. Is expressed in several structures, including circulatory system; embryonic/larva…	-1.27156
FBgn0003464	small optic lobes	sol	protein_coding	Predicted to have calcium-dependent cysteine-type endopeptidase activity. Involved in nervous system development. Predicted to localize to cytoplasm. Is expressed in organism. Orthologous to human CAPN15 (calpain 15).	-1.08199
FBgn0003483	spindle E	spn-E	protein_coding	Predicted to have RNA binding activity and helicase activity. Involved in several processes, including oogenesis; regulation of nucleobase-containing compound metabolic process; and specification of axis polarity. Localizes to P granule and nucleus. Is expressed in egg chamber; female germline stem cell; germarium; nurse cell; and ovary. Human ortholog(s) of this gene implicated in spermatogenic …	-5.22888
FBgn0003502	Btk family kinase at 29A	Btk29A	protein_coding	Exhibits protein tyrosine kinase activity. Involved in several processes, including DNA endoreduplication; head involution; and oogenesis. Localizes to several cellular components, including apical part of cell; germline ring canal; and plasma membrane. Is expressed in several structures, including epithelium; extended germ band embryo; germ layer; reproductive system; and stage 5 embryo. Human o…	-2.29971
FBgn0003513	spineless	ss	protein_coding	Exhibits protein heterodimerization activity. Contributes to DNA-binding transcription factor activity, RNA polymerase II-specific. Involved in several processes, including animal organ morphogenesis; generation of neurons; and male courtship behavior. Localizes to nucleus. Is expressed in several structures, including epithelium; extended germ band embryo; head; imaginal disc; and larval multide…	-5.81626
FBgn0003525	string	stg	protein_coding	Exhibits protein tyrosine phosphatase activity. Involved in several processes, including centriole replication; negative regulation of cell size; and positive regulation of mitotic cell cycle, embryonic. Localizes to chromosome and nucleus. Is expressed in several structures, including germ layer; gonad; mitotic domain; presumptive embryonic/larval system; and stage 1 neuroblast. Human ortholog(s…	-1.57754
FBgn0003527	stand still	stil	protein_coding	Involved in female sex determination and female sex differentiation. Localizes to nuclear chromatin. Is expressed in germline cell and gonad.	-3.4355
FBgn0003598	Suppressor of variegation 3-7	Su(var)3-7	protein_coding	Exhibits chromatin binding activity. Involved in dosage compensation by hyperactivation of X chromosome and positive regulation of pericentric heterochromatin assembly. Localizes to nucleus and pericentric heterochromatin. Is expressed in several structures, including anterior ectoderm; embryonic brain; extended germ band embryo; gut section; and ventral nerve cord.	-0.928154
FBgn0003655	swallow	swa	protein_coding	Predicted to have mRNA binding activity. Involved in actin filament organization; pole plasm mRNA localization; and regulation of pole plasm oskar mRNA localization. Is expressed in egg chamber; nurse cell; oocyte; organism; and ovary.	-7.93729
FBgn0003716	thickveins	tkv	protein_coding	Exhibits BMP receptor activity and I-SMAD binding activity. Contributes to BMP binding activity. Involved in several processes, including gamete generation; imaginal disc development; and transmembrane receptor protein serine/threonine kinase signaling pathway. Localizes to BMP receptor complex; endosome; and presynapse. Colocalizes with cytoneme. Is expressed in several structures, including ect…	-1.83688
FBgn0003747	Gustatory receptor 5a	Gr5a	protein_coding	Exhibits sweet taste receptor activity. Involved in detection of chemical stimulus involved in sensory perception of sweet taste; proboscis extension reflex; and response to trehalose. Predicted to localize to integral component of membrane. Is expressed in several structures, including adult prothoracic segment; central nervous system; leg; proboscis; and sensory neurons.	-3.93974
FBgn0003889	beta-Tubulin at 85D	betaTub85D	protein_coding	Predicted to have GTP binding activity. Involved in salivary gland morphogenesis. Predicted to localize to cytoplasm and microtubule. Is expressed in several structures, including embryonic/larval midgut; extended germ band embryo; muscle system; testis; and visceral muscle primordium. Human ortholog(s) of this gene implicated in complex cortical dysplasia with other brain malformations 5 and com…	-6.28227
FBgn0003896	tailup	tup	protein_coding	Exhibits DNA-binding transcription factor activity, RNA polymerase II-specific; RNA polymerase II activating transcription factor binding activity; and RNA polymerase II cis-regulatory region sequence-specific DNA binding activity. Involved in several processes, including animal organ development; embryonic development via the syncytial blastoderm; and neuron projection guidance. Localizes to nuc…	-5.52999
FBgn0003938	small nuclear RNA U5 at 63BC	snRNA:U5:63BC	snRNA	Predicted to be involved in mRNA splicing, via spliceosome. Predicted to localize to U5 snRNP.	-7.68461
FBgn0003984	vein	vn	protein_coding	Exhibits epidermal growth factor receptor binding activity; heparin binding activity; and receptor ligand activity. Involved in several processes, including imaginal disc development; nervous system development; and positive regulation of border follicle cell migration. Localizes to extracellular space. Is expressed in several structures, including adult external thorax; germ layer; imaginal disc…	-2.59211
FBgn0003996	white	w	protein_coding	Exhibits transmembrane transporter activity. Involved in several processes, including aminergic neurotransmitter loading into synaptic vesicle; cGMP transport; and compound eye pigmentation. Localizes to integral component of pigment granule membrane and pigment granule. Is expressed in Malpighian tubule; embryonic/larval fat body; head; and photoreceptor cell. Human ortholog(s) of this gene impl…	-3.20021
FBgn0003997	head involution defective	hid	protein_coding	Exhibits BIR domain binding activity and ubiquitin protein ligase binding activity. Involved in several processes, including cellular response to gamma radiation; instar larval or pupal morphogenesis; and positive regulation of apoptotic process. Localizes to mitochondrion; nucleus; and plasma membrane. Is expressed in several structures, including embryonic epidermis; embryonic/larval nervous sy…	-5.8728
FBgn0004107	Cyclin-dependent kinase 2	Cdk2	protein_coding	Predicted to have cyclin binding activity and cyclin-dependent protein serine/threonine kinase activity. Involved in positive regulation of receptor signaling pathway via JAK-STAT. Predicted to localize to cyclin-dependent protein kinase holoenzyme complex; cytoplasm; and nucleus. Is expressed in several structures, including embryonic Malpighian tubule; embryonic/larval nervous system; extended …	-2.03819
FBgn0004108	Neurotactin	Nrt	protein_coding	Involved in axon guidance; axonal fasciculation; and central nervous system development. Localizes to axon and basolateral plasma membrane. Is expressed in several structures, including anterior-posterior subdivision of organism; epithelial furrow; extended germ band embryo; presumptive embryonic/larval nervous system; and stage 5 embryo.	-2.03842
FBgn0004117	Tropomyosin 2	Tm2	protein_coding	Predicted to have actin filament binding activity. Involved in heart development and positive regulation of sarcomere organization. Predicted to localize to actin filament. Is expressed in several structures, including adult heart; adult thorax; embryonic/larval muscle system; extended germ band embryo; and follicle cell. Used to study dilated cardiomyopathy. Human ortholog(s) of this gene implic…	-1.78928
FBgn0004133	blown fuse	blow	protein_coding	Involved in actin cytoskeleton organization; mesoderm development; and myoblast fusion. Localizes to cytoplasm and podosome. Is expressed in several structures, including mesoderm; muscle system; myoblast; spermatozoon; and trunk mesoderm derivative.	-1.14445
FBgn0004169	upheld	up	protein_coding	Exhibits calcium ion binding activity and tropomyosin binding activity. Involved in several processes, including muscle cell cellular homeostasis; myofibril assembly; and regulation of cardiac muscle contraction by calcium ion signaling. Localizes to troponin complex. Is expressed in several structures, including adult head; adult heart; border follicle cell; and muscle system. Used to study card…	-2.04775
FBgn0004170	scute	sc	protein_coding	Exhibits several functions, including DNA-binding transcription activator activity, RNA polymerase II-specific; RNA polymerase II transcription regulatory region sequence-specific DNA binding activity; and protein heterodimerization activity. Contributes to sequence-specific DNA binding activity. Involved in several processes, including Malpighian tubule tip cell differentiation; chaeta morphogen…	-7.38285
FBgn0004197	Serrate	Ser	protein_coding	Exhibits Notch binding activity; glycosphingolipid binding activity; and receptor ligand activity. Involved in several processes, including animal organ development; lateral inhibition; and negative regulation of lamellocyte differentiation. Localizes to several cellular components, including apical cortex; apical plasma membrane; and axolemma. Is expressed in several structures, including dorsal…	-1.69701
FBgn0004244	Resistant to dieldrin	Rdl	protein_coding	Exhibits GABA-gated chloride ion channel activity. Predicted to contribute to chloride channel activity. Involved in several processes, including inter-male aggressive behavior; olfactory behavior; and regulation of olfactory learning. Localizes to several cellular components, including dendrite; neuron projection membrane; and neuronal cell body membrane. Is expressed in adult head; adult ventra…	-3.99089
FBgn0004364	18 wheeler	18w	protein_coding	#N/A	-5.76893
FBgn0004374	nebbish	neb	protein_coding	Exhibits protein phosphatase 1 binding activity. Involved in several processes, including mitotic cell cycle, embryonic; mitotic chromosome condensation; and ovarian follicle cell development. Localizes to heterochromatin. Is expressed in several structures, including embryonic/larval central nervous system; gonad; imaginal disc; and procephalic neuroblast. Human ortholog(s) of this gene implicat…	-2.15754
FBgn0004379	Kinesin-like protein at 67A	Klp67A	protein_coding	Exhibits motor activity. Involved in several processes, including male gamete generation; meiosis I cytokinesis; and microtubule cytoskeleton organization. Localizes to several cellular components, including kinetochore; microtubule cytoskeleton; and nucleus. Is expressed in several structures, including embryonic/larval nervous system; extended germ band embryo; gonad; presumptive embryonic/larv…	-1.08732
FBgn0004394	POU domain protein 2	pdm2	protein_coding	Exhibits DNA binding activity and DNA-binding transcription activator activity, RNA polymerase II-specific. Involved in several processes, including ectoderm development; nervous system development; and regulation of neural precursor cell proliferation. Localizes to nucleus. Is expressed in several structures, including anterior-posterior subdivision of organism; ectoderm anlage; extended germ ba…	-3.32329
FBgn0004449	Tenascin major	Ten-m	protein_coding	Exhibits filamin binding activity; protein heterodimerization activity; and protein homodimerization activity. Involved in several processes, including neuron development; sensory organ development; and synapse organization. Localizes to several cellular components, including neuromuscular junction; neuronal cell body; and postsynaptic membrane. Is expressed in several structures, including gastr…	-1.29559
FBgn0004512	Multi drug resistance 49	Mdr49	protein_coding	Predicted to have ATPase-coupled xenobiotic transmembrane transporter activity and efflux transmembrane transporter activity. Involved in several processes, including germ cell migration; renal tubular secretion; and response to hypoxia. Predicted to localize to ATP-binding activity cassette (ABC) transporter complex. Is expressed in head; mesoderm; stage 5 embryo; and wing disc. Human ortholog(s…	-2.76706
FBgn0004516	Glutamic acid decarboxylase 1	Gad1	protein_coding	Exhibits glutamate decarboxylase activity. Involved in several processes, including cellular amino acid metabolic process; olfactory learning; and synapse organization. Localizes to cytosol. Is expressed in several structures, including adult head; adult insulin secreting cell of pars intercerebralis; central nervous system; embryonic/larval nervous system; and ventral midline of embryo. Human or…	-4.82492
FBgn0004575	Synapsin	Syn	protein_coding	Predicted to have ATP binding activity. Involved in several processes, including behavioral response to ethanol; learning or memory; and synapse organization. Localizes to terminal bouton. Is expressed in adult head; presumptive embryonic/larval system; and ventral nerve cord. Human ortholog(s) of this gene implicated in schizophrenia. Orthologous to several human genes including SYN1 (synapsin I…	-3.58369
FBgn0004583	expanded	ex	protein_coding	Exhibits activating transcription factor binding activity and kinase binding activity. Involved in several processes, including border follicle cell migration; negative regulation of imaginal disc growth; and positive regulation of hippo signaling. Localizes to several cellular components, including Kibra-Ex-Mer complex; apicolateral plasma membrane; and cytoplasmic side of apical plasma membrane…	-1.13353
FBgn0004595	prospero	pros	protein_coding	Exhibits DNA-binding transcription repressor activity, RNA polymerase II-specific and sequence-specific DNA binding activity. Involved in several processes, including ganglion mother cell fate determination; nervous system development; and regulation of transcription, DNA-templated. Localizes to several cellular components, including apical cortex; basal cortex; and nucleus. Is expressed in sever…	-7.41574
FBgn0004607	Zn finger homeodomain 2	zfh2	protein_coding	Exhibits RNA polymerase II transcription regulatory region sequence-specific DNA binding activity. Involved in imaginal disc-derived wing morphogenesis and nervous system development. Localizes to nucleus. Is expressed in several structures, including ectoderm anlage; embryonic/larval nervous system; gastrula embryo; imaginal disc; and presumptive embryonic/larval system. Human ortholog(s) of thi…	-3.54425
FBgn0004623	G protein beta-subunit 76C	Gbeta76C	protein_coding	Exhibits protein heterodimerization activity. Involved in activation of phospholipase C activity; regulation of signal transduction; and rhodopsin mediated signaling pathway. Localizes to cytoplasm; heterotrimeric G-protein complex; and rhabdomere. Is expressed in head and photoreceptor cell.	-8.42054
FBgn0004647	Notch	N	protein_coding	Exhibits several functions, including WW domain binding activity; chromatin binding activity; and histone acetyltransferase binding activity. Involved in several processes, including animal organ development; neurogenesis; and oogenesis. Localizes to several cellular components, including CSL-Notch-Mastermind transcription factor complex; cell surface; and cytoplasmic vesicle. Colocalizes with la…	-2.70731
FBgn0004649	yolkless	yl	protein_coding	Predicted to have vitellogenin receptor activity. Predicted to be involved in oogenesis. Localizes to coated vesicle. Is expressed in adult head; organism; and ovary.	-5.84456
FBgn0004795	retained	retn	protein_coding	Exhibits repressing transcription factor binding activity and transcription regulatory region sequence-specific DNA binding activity. Involved in several processes, including mating behavior; neurogenesis; and regulation of transcription, DNA-templated. Localizes to nucleus. Is expressed in several structures, including anterior ectoderm anlage; egg chamber; endocrine system component; germ layer…	-4.81374
FBgn0004842	RYamide receptor	RYa-R	protein_coding	Exhibits peptide receptor activity. Involved in cell surface receptor signaling pathway. Predicted to localize to integral component of membrane.	-8.23706
FBgn0004859	cubitus interruptus	ci	protein_coding	Exhibits several functions, including DNA-binding transcription activator activity, RNA polymerase II-specific; cAMP response element binding protein binding activity; and protein homodimerization activity. Involved in several processes, including animal organ development; regionalization; and regulation of transcription by RNA polymerase II. Localizes to several cellular components, including He…	-1.62069
FBgn0004870	bric a brac 1	bab1	protein_coding	Exhibits minor groove of adenine-thymine-rich DNA binding activity. Involved in eye-antennal disc morphogenesis; leg disc morphogenesis; and sex differentiation. Localizes to nucleus. Is expressed in several structures, including digestive system; gonad; imaginal disc; integumentary system; and visceral muscle.	-2.2475
FBgn0004878	castor	cas	protein_coding	Exhibits DNA binding activity. Involved in several processes, including negative regulation of transcription, DNA-templated; nervous system development; and regulation of neural precursor cell proliferation. Localizes to nucleus. Is expressed in several structures, including central nervous system; extended germ band embryo; germ layer; ovariole; and somatic precursor cell. Orthologous to human C…	-2.13577
FBgn0004880	scratch	scrt	protein_coding	Predicted to have DNA-binding transcription factor activity, RNA polymerase II-specific and RNA polymerase II cis-regulatory region sequence-specific DNA binding activity. Involved in negative regulation of transcription by RNA polymerase II. Localizes to nucleus. Predicted to colocalize with nuclear chromatin. Is expressed in several structures, including extended germ band embryo; imaginal disc…	-3.80049
FBgn0004882	oo18 RNA-binding protein	orb	protein_coding	Predicted to have mRNA 3'-UTR binding activity; ribosome binding activity; and translation regulator activity, nucleic acid binding. Involved in mRNA polyadenylation; oogenesis; and regulation of oskar mRNA translation. Localizes to cell cortex and ribonucleoprotein complex. Is expressed in several structures, including antennal lobe; gonad; intrinsic neurons; primordial germ cell; and wing disc.…	-4.08246
FBgn0004914	Hepatocyte nuclear factor 4	Hnf4	protein_coding	Predicted to have RNA polymerase II cis-regulatory region sequence-specific DNA binding activity and nuclear receptor activity. Involved in several processes, including cellular response to insulin stimulus; glucose homeostasis; and heterochromatin organization involved in chromatin silencing. Localizes to nucleus. Is expressed in several structures, including epithelium; fat body; foregut primor…	-1.22145
FBgn0005586	Rab3	Rab3	protein_coding	Predicted to have GTPase activity. Involved in cytoskeletal matrix organization at active zone; maintenance of presynaptic active zone structure; and vesicle-mediated transport. Localizes to presynaptic active zone. Colocalizes with synaptic vesicle. Is expressed in several structures, including head; imaginal disc; nervous system; presumptive embryonic/larval nervous system; and sensory nervous …	-4.38494
FBgn0005612	Sox box protein 14	Sox14	protein_coding	Exhibits DNA binding activity, bending and sequence-specific DNA binding activity. Involved in generation of neurons; metamorphosis; and regulation of transcription by RNA polymerase II. Localizes to nucleus. Is expressed in several structures, including anterior endoderm; epithelium; extended germ band embryo; fat body; and gut section. Human ortholog(s) of this gene implicated in Coffin-Siris s…	-1.55198
FBgn0005613	Sox box protein 15	Sox15	protein_coding	Predicted to have DNA-binding transcription factor activity, RNA polymerase II-specific and RNA polymerase II cis-regulatory region sequence-specific DNA binding activity. Involved in several processes, including chaeta development; negative regulation of transcription by RNA polymerase II; and wing disc development. Localizes to nucleus. Is expressed in several structures, including dorsal closu…	-3.20595
FBgn0005616	male-specific lethal 2	msl-2	protein_coding	Exhibits several functions, including chromatin binding activity; transcription factor binding activity; and ubiquitin protein ligase activity. Involved in dosage compensation; protein autoubiquitination; and protein polyubiquitination. Localizes to MSL complex and chromosome. Is expressed in several structures, including adult midgut; embryonic brain; and ventral nerve cord. Orthologous to human…	-1.82482
FBgn0005624	Posterior sex combs	Psc	protein_coding	Exhibits chromatin binding activity and sequence-specific DNA binding activity. Involved in chromatin remodeling; chromatin silencing; and syncytial blastoderm mitotic cell cycle. Localizes to PRC1 complex and polytene chromosome band. Is expressed in several structures, including central nervous system; embryonic/larval salivary gland; imaginal disc; ovary; and primordial germ cell. Orthologous …	-1.31789
FBgn0005660	Ets at 21C	Ets21C	protein_coding	Predicted to have DNA-binding transcription factor activity, RNA polymerase II-specific. Involved in defense response to bacterium. Predicted to localize to nucleus. Is expressed in several structures, including extended germ band embryo; presumptive embryonic/larval system; spermatozoon; and ventral nerve cord. Human ortholog(s) of this gene implicated in blood platelet disease; myeloid leukemia…	-1.91533
FBgn0005666	bent	bt	protein_coding	Exhibits protein kinase activity. Involved in mesoderm development; myofibril assembly; and protein autophosphorylation. Localizes to Z disc. Is expressed in several structures, including adult head; adult heart; gonad; and muscle system. Human ortholog(s) of this gene implicated in intrinsic cardiomyopathy (multiple) and myopathy (multiple). Orthologous to human TTN (titin).	-3.91358
FBgn0005677	dachshund	dac	protein_coding	Involved in imaginal disc development; negative regulation of gene expression; and nervous system development. Localizes to nucleus. Is expressed in several structures, including extended germ band embryo; imaginal disc; ommatidium; presumptive embryonic/larval system; and procephalic segment. Orthologous to several human genes including DACH1 (dachshund family transcription factor 1).	-4.31182
FBgn0005695	germ cell-less	gcl	protein_coding	Exhibits ubiquitin ligase-substrate adaptor activity. Involved in several processes, including cellular protein metabolic process; gamete generation; and negative regulation of torso signaling pathway. Localizes to several cellular components, including Cul3-RING ubiquitin ligase complex; extrinsic component of cytoplasmic side of plasma membrane; and nucleus. Is expressed in several structures, …	-2.17288
FBgn0005771	no ocelli	noc	protein_coding	Predicted to have repressing transcription factor binding activity. Involved in several processes, including imaginal disc development; nervous system development; and terminal branching, open tracheal system. Predicted to localize to nucleus. Is expressed in several structures, including ectoderm; ectoderm anlage; extended germ band embryo; eye-antennal disc; and gut section. Orthologous to huma…	-3.28777
FBgn0005775	Connectin	Con	protein_coding	Involved in homophilic cell adhesion via plasma membrane adhesion molecules. Localizes to axonal growth cone; cell surface; and neuromuscular junction. Is expressed in several structures, including SN innervated muscle of A1-7; embryonic segment; embryonic/larval nervous system; extended germ band embryo; and gnathal segment.	-8.90171
FBgn0010015	Calcineurin A1	CanA1	protein_coding	Predicted to have calmodulin binding activity and calmodulin-dependent protein phosphatase activity. Involved in several processes, including medium-term memory; negative regulation of epidermal growth factor receptor signaling pathway; and response to nitric oxide. Predicted to localize to calcineurin complex and cytoplasm. Is expressed in adult head. Human ortholog(s) of this gene implicated in…	-6.82933
FBgn0010019	Cytochrome P450-4g1	Cyp4g1	protein_coding	Exhibits aldehyde decarbonylase activity. Involved in cuticle hydrocarbon biosynthetic process. Is expressed in adult head; adult heart; embryonic/larval oenocyte; and organism. Human ortholog(s) of this gene implicated in Bietti crystalline corneoretinal dystrophy. Orthologous to human CYP4V2 (cytochrome P450 family 4 subfamily V member 2).	-4.08691
FBgn0010105	commissureless	comm	protein_coding	Exhibits Roundabout binding activity and WW domain binding activity. Involved in several processes, including Golgi to lysosome transport; nervous system development; and positive regulation of receptor internalization. Localizes to several cellular components, including Golgi apparatus; cytoplasmic vesicle; and lysosomal membrane. Is expressed in several structures, including ectoderm anlage; em…	-3.82125
FBgn0010113	headcase	hdc	protein_coding	Involved in several processes, including regulation of neurogenesis; salivary gland cell autophagic cell death; and terminal branching, open tracheal system. Localizes to axon; dendrite; and perinuclear region of cytoplasm. Is expressed in several structures, including circulatory system; embryonic/larval tracheal system; imaginal disc primordium; larval imaginal tissue; and presumptive embryonic…	-2.27703
FBgn0010197	Guanylyl cyclase at 32E	Gyc32E	protein_coding	Predicted to have guanylate cyclase activity and peptide receptor activity. Predicted to be involved in cGMP biosynthetic process; cGMP-mediated signaling; and receptor guanylyl cyclase signaling pathway. Predicted to localize to integral component of plasma membrane. Is expressed in adult head; egg chamber; germarium; nurse cell; and organism. Human ortholog(s) of this gene implicated in congeni…	-7.41139
FBgn0010225	Gelsolin	Gel	protein_coding	Predicted to have actin filament binding activity and phosphatidylinositol-4,5-bisphosphate binding activity. Predicted to be involved in actin filament polymerization; actin filament severing; and barbed-end actin filament capping. Localizes to actin filament; cytosol; and extracellular region. Is expressed in several structures, including adult heart; border follicle cell; embryonic/larval midg…	-2.06569
FBgn0010226	Glutathione S transferase S1	GstS1	protein_coding	Exhibits glutathione peroxidase activity and glutathione transferase activity. Involved in glutathione metabolic process. Predicted to localize to cytoplasm. Is expressed in several structures, including circulatory system; embryonic/larval central nervous system; extended germ band embryo; gut section; and muscle system. Human ortholog(s) of this gene implicated in several diseases, including au…	-2.90248
FBgn0010258	RNA-binding protein 4	Rbp4	protein_coding	Exhibits mRNA 3'-UTR binding activity and single-stranded RNA binding activity. Predicted to be involved in mRNA processing. Localizes to cytoplasm. Is expressed in testis.	-3.80346
FBgn0010300	brain tumor	brat	protein_coding	Exhibits mRNA 3'-UTR binding activity and translation repressor activity. Involved in several processes, including ganglion mother cell fate determination; generation of neurons; and rRNA transcription. Localizes to several cellular components, including apical cortex; basal cortex; and neuronal cell body. Is expressed in several structures, including ectoderm; ectoderm anlage; extended germ band…	-1.70474
FBgn0010329	Tyramine beta hydroxylase	Tbh	protein_coding	Exhibits oxidoreductase activity, acting on paired donors, with incorporation or reduction of molecular oxygen, reduced ascorbate as one donor, and incorporation of one atom of oxygen. Involved in several processes, including behavioral response to ethanol; learning or memory; and mating behavior. Predicted to localize to extracellular space and secretory granule membrane. Is expressed in adult h…	-4.04601
FBgn0010383	Cytochrome P450-18a1	Cyp18a1	protein_coding	Exhibits steroid hydroxylase activity. Involved in chorion-containing eggshell formation and instar larval or pupal development. Predicted to localize to cytoplasm and intracellular membrane-bounded organelle. Is expressed in several structures, including embryonic/larval muscle system; epithelium; gut section; ring gland; and ventral ectoderm anlage. Human ortholog(s) of this gene implicated in …	-4.40189
FBgn0010407	Ror	Ror	protein_coding	Predicted to have Wnt-protein binding activity and transmembrane receptor protein tyrosine kinase activity. Involved in central nervous system development. Predicted to localize to integral component of plasma membrane and receptor complex. Is expressed in adult head; central nervous system; and presumptive embryonic/larval peripheral nervous system. Human ortholog(s) of this gene implicated in a…	-1.50093
FBgn0010415	Syndecan	Sdc	protein_coding	Involved in epithelial cell migration, open tracheal system; neurogenesis; and positive regulation of synaptic growth at neuromuscular junction. Localizes to axon and neuromuscular junction. Is expressed in several structures, including embryonic/larval gut; extended germ band embryo; germ layer; presumptive embryonic/larval system; and tract. Human ortholog(s) of this gene implicated in cleft li…	-1.18203
FBgn0010424	Troponin C at 73F	TpnC73F	protein_coding	Predicted to have calcium ion binding activity and enzyme regulator activity. Predicted to be involved in calcium-mediated signaling and microtubule cytoskeleton organization. Is expressed in several structures, including adult heart; border follicle cell; embryonic/larval muscle system; and somatic muscle primordium.	-1.38029
FBgn0010435	epithelial membrane protein	emp	protein_coding	Predicted to have scavenger receptor activity. Predicted to localize to integral component of plasma membrane. Is expressed in several structures, including adult heart; embryonic/larval tracheal system; epidermis; gut section; and imaginal disc. Human ortholog(s) of this gene implicated in progressive myoclonus epilepsy 4. Orthologous to several human genes including SCARB1 (scavenger receptor c…	-4.89057
FBgn0010452	tartan	trn	protein_coding	Involved in branch fusion, open tracheal system; larval salivary gland morphogenesis; and motor neuron axon guidance. Predicted to localize to extracellular matrix and extracellular space. Is expressed in several structures, including ectoderm; ectoderm anlage; extended germ band embryo; imaginal disc; and presumptive embryonic/larval system. Orthologous to human LRRN1 (leucine rich repeat neuron…	-5.07905
FBgn0010453	Wnt oncogene analog 4	Wnt4	protein_coding	Exhibits frizzled binding activity. Involved in several processes, including germ-line stem-cell niche homeostasis; neuron development; and regulation of hemocyte proliferation. Localizes to cell surface. Is expressed in several structures, including ectoderm; embryonic/larval gut; extended germ band embryo; ovary; and presumptive embryonic/larval system. Human ortholog(s) of this gene implicated…	-7.38803
FBgn0010482	lethal (2) 01289	l(2)01289	protein_coding	Predicted to be involved in cell redox homeostasis. Is expressed in several structures, including adult fat body; adult heart; embryonic/larval somatic muscle; integumentary system; and spermatozoon.	-3.367
FBgn0010501	Death caspase-1	Dcp-1	protein_coding	Exhibits BIR domain binding activity and cysteine-type endopeptidase activity involved in execution phase of apoptosis. Involved in several processes, including negative regulation of neuromuscular synaptic transmission; neuron remodeling; and nurse cell apoptotic process. Localizes to several cellular components, including messenger ribonucleoprotein complex; neuronal cell body; and neuronal rib…	-1.87928
FBgn0010747	Signal recognition particle protein 54k	Srp54k	protein_coding	Predicted to contribute to GTPase activity. Predicted to be involved in SRP-dependent cotranslational protein targeting to membrane, translocation. Predicted to localize to cytosol and signal recognition particle, endoplasmic reticulum targeting. Is expressed in adult head; presumptive embryonic salivary gland; and salivary gland body primordium. Human ortholog(s) of this gene implicated in sever…	-0.826146
FBgn0010905	Spinophilin	Spn	protein_coding	Exhibits neurexin family protein binding activity. Involved in negative regulation of presynaptic active zone assembly. Localizes to apical cortex. Colocalizes with contractile ring. Is expressed in adult head; adult heart; and spermatozoon. Orthologous to several human genes including PPP1R9A (protein phosphatase 1 regulatory subunit 9A).	-2.04097
FBgn0011202	diaphanous	dia	protein_coding	Exhibits Rho GTPase binding activity and phosphatidylinositol-4,5-bisphosphate binding activity. Involved in several processes, including cytoskeleton organization; cytoskeleton-dependent cytokinesis; and melanotic encapsulation of foreign target. Localizes to several cellular components, including apical part of cell; cleavage furrow; and vesicle membrane. Colocalizes with actin filament; apical…	-1.4056
FBgn0011206	boule	bol	protein_coding	Exhibits RNA binding activity. Involved in several processes, including G2/MI transition of meiotic cell cycle; regulation of female receptivity; and spermatocyte division. Localizes to cytoplasm; nucleus; and perikaryon. Is expressed in several structures, including head and testis. Orthologous to several human genes including BOLL (boule homolog, RNA binding protein).	-2.29129
FBgn0011224	hephaestus	heph	protein_coding	Exhibits mRNA 3'-UTR binding activity and translation repressor activity, mRNA regulatory element binding. Involved in germ cell development; imaginal disc-derived wing morphogenesis; and negative regulation of oskar mRNA translation. Localizes to cytoplasm and ribonucleoprotein complex. Is expressed in several structures, including foregut primordium; gonad; hindgut proper primordium; presumptiv…	-2.10626
FBgn0011244	Heat shock protein 60B	Hsp60B	protein_coding	Predicted to have chaperone binding activity and unfolded protein binding activity. Predicted to be involved in 'de novo' protein folding; mitochondrial unfolded protein response; and mitochondrion organization. Predicted to localize to mitochondrial inner membrane and mitochondrial matrix. Is expressed in adult head; gonad; and spermatozoon. Human ortholog(s) of this gene implicated in several d…	-7.26808
FBgn0011259	Semaphorin 1a	Sema1a	protein_coding	Exhibits heparin binding activity. Involved in generation of neurons; negative regulation of cell size; and synapse assembly. Predicted to localize to extracellular space and integral component of membrane. Is expressed in several structures, including anterior endoderm; anterior endoderm anlage; central nervous system; extended germ band embryo; and eye. Orthologous to several human genes includ…	-4.98393
FBgn0011284	Ribosomal protein S4	RpS4	protein_coding	A structural constituent of ribosome. Predicted to be involved in translation. Localizes to cytosolic ribosome. Is expressed in adult head and adult heart. Orthologous to several human genes including RPS4X (ribosomal protein S4 X-linked).	0.49556
FBgn0011305	Repressor splicing factor 1	Rsf1	protein_coding	Exhibits mRNA binding activity. Involved in regulation of alternative mRNA splicing, via spliceosome; regulation of mRNA 3'-end processing; and regulation of transcriptional start site selection at RNA polymerase II promoter. Localizes to nucleus. Is expressed in several structures, including adult head; embryonic brain; embryonic/larval midgut; embryonic/larval nervous system; and extended germ …	-0.954413
FBgn0011569	cannonball	can	protein_coding	Predicted to contribute to RNA polymerase II general transcription initiation factor activity. Involved in male meiosis I; regulation of gene expression; and spermatid development. Localizes to male germ cell nucleus and nucleolus. Is expressed in spermatozoon. Orthologous to human TAF5 (TATA-box binding protein associated factor 5).	-6.15114
FBgn0011576	Cytochrome P450-4d2	Cyp4d2	protein_coding	Predicted to have heme binding activity; iron ion binding activity; and oxidoreductase activity, acting on paired donors, with incorporation or reduction of molecular oxygen. Is expressed in adult head; embryonic/larval midgut; and organism. Human ortholog(s) of this gene implicated in Bietti crystalline corneoretinal dystrophy. Orthologous to human CYP4V2 (cytochrome P450 family 4 subfamily V me…	-1.8803
FBgn0011581	Myosuppressin	Ms	protein_coding	Exhibits neuropeptide receptor binding activity. Involved in several processes, including adult locomotory behavior; negative regulation of heart rate; and negative regulation of smooth muscle contraction. Localizes to extracellular space. Is expressed in central nervous system; crop; larval abdomen; larval insulin secreting cell of pars intercerebralis; and lateral cord neurons.	-6.64383
FBgn0011582	Dopamine 1-like receptor 1	Dop1R1	protein_coding	Exhibits dopamine neurotransmitter receptor activity, coupled via Gs. Involved in several processes, including adenylate cyclase-activating dopamine receptor signaling pathway; learning or memory; and regulation of olfactory learning. Predicted to localize to dendrite and integral component of plasma membrane. Is expressed in adult head and ventral nervous system. Human ortholog(s) of this gene i…	-7.96044
FBgn0011589	Eag-like K[+] channel	Elk	protein_coding	Predicted to have voltage-gated potassium channel activity. Predicted to be involved in potassium ion transmembrane transport and regulation of membrane potential. Predicted to localize to voltage-gated potassium channel complex. Is expressed in adult head and adult heart. Orthologous to several human genes including KCNH3 (potassium voltage-gated channel subfamily H member 3) and KCNH8 (potassiu…	-4.7261
FBgn0011591	fringe	fng	protein_coding	Exhibits O-fucosylpeptide 3-beta-N-acetylglucosaminyltransferase activity. Involved in several processes, including imaginal disc development; oogenesis; and regulation of Notch signaling pathway. Localizes to Golgi medial cisterna and endoplasmic reticulum. Is expressed in several structures, including early extended germ band embryo; embryonic/larval gut; imaginal disc; ovariole; and presumptiv…	-6.99052
FBgn0011592	frazzled	fra	protein_coding	Exhibits protein domain specific binding activity. Involved in several processes, including compound eye development; neurogenesis; and salivary gland boundary specification. Localizes to axonal growth cone; dendrite; and neuronal cell body. Is expressed in several structures, including ectoderm; extended germ band embryo; ganglia; presumptive embryonic/larval system; and retina. Human ortholog(s…	-2.77436
FBgn0011596	fuzzy onions	fzo	protein_coding	Predicted to have GTPase activity. Involved in Nebenkern assembly; mitochondrial fusion; and sperm mitochondrion organization. Localizes to mitochondrial envelope. Is expressed in several structures, including embryonic hypopharynx; hypopharynx proper primordium; and testis. Human ortholog(s) of this gene implicated in Charcot-Marie-Tooth disease; Charcot-Marie-Tooth disease type 2A2A; Charcot-Ma…	-7.70635
FBgn0011653	masquerade	mas	protein_coding	Involved in muscle attachment and nervous system development. Localizes to several cellular components, including axon; extracellular space; and neuronal cell body. Is expressed in several structures, including anlage in statu nascendi; early extended germ band embryo; ectoderm anlage; epithelium; and tracheal system.	-4.92186
FBgn0011666	musashi	msi	protein_coding	Predicted to have mRNA binding activity. Involved in several processes, including cellular response to hypoxia; germ-line stem cell division; and sensory organ development. Localizes to nucleus. Is expressed in several structures, including adult head; mechanosensory chaeta; nervous system; presumptive embryonic/larval peripheral nervous system; and sensory mother cell.	-0.709079
FBgn0011746	anachronism	ana	protein_coding	Is expressed in adult optic lobe; embryonic/larval central nervous system; glial cell; mesothoracic segment; and presumptive embryonic/larval central nervous system.	-7.2462
FBgn0011754	Phosphorylase kinase gamma	PhKgamma	protein_coding	Predicted to have phosphorylase kinase activity. Involved in embryonic morphogenesis. Predicted to localize to nucleus and phosphorylase kinase complex. Is expressed in several structures, including adult head; embryonic/larval midgut; extended germ band embryo; and spermatozoon. Human ortholog(s) of this gene implicated in glycogen storage disease; glycogen storage disease IXc; and liver cirrhos…	-2.68198
FBgn0011770	GIP-like	Gip	protein_coding	Predicted to have hydroxypyruvate isomerase activity. Predicted to be involved in glyoxylate metabolic process. Localizes to extracellular region. Is expressed in adult head; crystal cell; embryonic/larval midgut; and organism. Orthologous to human HYI (hydroxypyruvate isomerase (putative)).	-1.24003
FBgn0011828	Peroxidasin	Pxn	protein_coding	Predicted to have bromide peroxidase activity. Involved in basement membrane assembly; collagen fibril organization; and phagocytosis. Predicted to localize to collagen-containing extracellular matrix and extracellular space. Is expressed in several structures, including adult head; circulatory system; embryonic head sensory system; extended germ band embryo; and fat body. Human ortholog(s) of th…	-1.732
FBgn0011884	transfer RNA:Isoleucine-AAT 1-6	tRNA:Ile-AAT-1-6	tRNA	Predicted to have AUU codon-amino acid adaptor activity. Predicted to be involved in translation. Predicted to localize to cytosol.	-5.6939
FBgn0011955	transfer RNA:Arginine-ACG 1-5	tRNA:Arg-ACG-1-5	tRNA	Predicted to have CGU codon-amino acid adaptor activity. Predicted to be involved in translation. Predicted to localize to cytosol.	-7.95705
FBgn0012017	transfer RNA:Tyrosine-GTA 1-2	tRNA:Tyr-GTA-1-2	tRNA	Predicted to have UAC codon-amino acid adaptor activity. Predicted to be involved in translation. Predicted to localize to cytosol.	-6.54141
FBgn0012036	Aldehyde dehydrogenase	Aldh	protein_coding	Exhibits acetaldehyde dehydrogenase (acetylating) activity and aldehyde dehydrogenase (NAD+) activity. Involved in acetaldehyde metabolic process; negative regulation of neuron death; and response to ethanol. Localizes to mitochondrion. Is expressed in several structures, including circulatory system; embryonic/larval midgut primordium; germ layer; posterior ectoderm anlage; and stage 5 embryo. H…	-0.830331
FBgn0012037	Angiotensin converting enzyme	Ance	protein_coding	Exhibits metallopeptidase activity and peptidyl-dipeptidase activity. Involved in several processes, including peptide hormone processing; response to symbiotic bacterium; and spermatid development. Localizes to extracellular space. Is expressed in several structures, including ectoderm anlage; embryonic/larval midgut; germ layer; presumptive embryonic/larval system; and stage 5 embryo. Human ort…	-0.758199
FBgn0013276	Heat-shock-protein-70Ab	Hsp70Ab	protein_coding	Predicted to have several functions, including ATP binding activity; misfolded protein binding activity; and protein folding chaperone. Involved in heat shock-mediated polytene chromosome puffing and response to hypoxia. Predicted to localize to cytosol; nucleus; and plasma membrane. Is expressed in spermatozoon.	-1.22401
FBgn0013342	neuronal Synaptobrevin	nSyb	protein_coding	Exhibits SNAP receptor activity and SNARE binding activity. Involved in vesicle fusion. Localizes to several cellular components, including SNARE complex; synaptic vesicle; and terminal bouton. Colocalizes with presynaptic active zone. Is expressed in abdominal 1 ventral longitudinal muscle; adult head; embryonic antennal sense organ; nervous system; and presumptive embryonic/larval nervous syste…	-8.29135
FBgn0013348	Troponin C at 41C	TpnC41C	protein_coding	Predicted to have calcium ion binding activity and enzyme regulator activity. Predicted to be involved in calcium-mediated signaling and microtubule cytoskeleton organization. Is expressed in adult heart; indirect flight muscle; leg; mesothoracic extracoxal depressor muscle 66; and organism.	-6.68922
FBgn0013469	klumpfuss	klu	protein_coding	Exhibits DNA-binding transcription repressor activity, RNA polymerase II-specific; RNA polymerase II transcription regulatory region sequence-specific DNA binding activity; and cis-regulatory region sequence-specific DNA binding activity. Involved in several processes, including generation of neurons; larval feeding behavior; and neuronal stem cell population maintenance. Localizes to nucleus. Is…	-3.19412
FBgn0013576	mustard	mtd	protein_coding	Involved in activation of innate immune response; defense response to Gram-negative bacterium; and positive regulation of stem cell proliferation. Localizes to cytoplasm and nucleus. Is expressed in several structures, including blastoderm embryo; ectoderm anlage; embryonic/larval midgut; germ layer; and presumptive embryonic/larval system. Used to study cerebellar hyplasia/atrophy, epilepsy, and…	-1.1914
FBgn0013672	mitochondrial ATPase subunit 6	ATP6	protein_coding	Predicted to contribute to proton-transporting ATP synthase activity, rotational mechanism. Involved in several processes, including determination of adult lifespan; muscle cell cellular homeostasis; and neuron cellular homeostasis. Localizes to mitochondrion. Is expressed in adult head. Used to study mitochondrial encephalomyopathy. Human ortholog(s) of this gene implicated in Leber hereditary o…	-0.363877
FBgn0013674	mitochondrial Cytochrome c oxidase subunit I	COX1	protein_coding	Exhibits cytochrome-c oxidase activity. Involved in mitochondrial electron transport, cytochrome c to oxygen. Localizes to respiratory chain complex IV. Is expressed in adult head. Orthologous to human MT-CO1 (mitochondrially encoded cytochrome c oxidase I).	-0.590215
FBgn0013676	mitochondrial Cytochrome c oxidase subunit III	COX3	protein_coding	Predicted to have electron transfer activity and oxidoreduction-driven active transmembrane transporter activity. Predicted to be involved in mitochondrial electron transport, cytochrome c to oxygen. Predicted to localize to mitochondrion. Is expressed in adult head. Human ortholog(s) of this gene implicated in MELAS syndrome. Orthologous to human MT-CO3 (mitochondrially encoded cytochrome c oxid…	-0.572989
FBgn0013678	mitochondrial Cytochrome b	CYTB	protein_coding	Predicted to have ubiquinol-cytochrome-c reductase activity. Involved in spermatogenesis. Predicted to localize to intrinsic component of membrane and mitochondrial respiratory chain complex III. Is expressed in adult head. Human ortholog(s) of this gene implicated in ovarian carcinoma and urinary bladder cancer. Orthologous to human MT-CYB (mitochondrially encoded cytochrome b).	-0.594017
FBgn0013680	mitochondrial NADH-ubiquinone oxidoreductase chain 2	ND2	protein_coding	Predicted to have NADH dehydrogenase (ubiquinone) activity. Predicted to be involved in mitochondrial electron transport, NADH to ubiquinone. Localizes to mitochondrial respiratory chain complex I. Is expressed in adult head. Used to study mitochondrial metabolism disease. Human ortholog(s) of this gene implicated in Leber hereditary optic neuropathy; myocardial infarction; neurodegenerative dise…	-1.63702
FBgn0013685	mitochondrial NADH-ubiquinone oxidoreductase chain 6	ND6	protein_coding	Predicted to have NADH dehydrogenase (ubiquinone) activity. Predicted to be involved in oxidation-reduction process. Is expressed in adult head. Human ortholog(s) of this gene implicated in Leber hereditary optic neuropathy; Leigh disease; and spinal muscular atrophy with lower extremity predominante 2B. Orthologous to human MT-ND6 (mitochondrially encoded NADH:ubiquinone oxidoreductase core subu…	-2.00528
FBgn0013686	mitochondrial large ribosomal RNA	lrRNA	rRNA	Predicted to be involved in pole cell formation. Predicted to localize to P granule.	-0.682994
FBgn0013688	mitochondrial small ribosomal RNA	srRNA	rRNA	Predicted to be involved in pole cell formation. Localizes to P granule. Is expressed in egg; organism; and pole granule.	-5.7401
FBgn0013725	phyllopod	phyl	protein_coding	Exhibits ubiquitin ligase-substrate adaptor activity. Involved in several processes, including negative regulation of signal transduction; positive regulation of proteasomal ubiquitin-dependent protein catabolic process; and sensory organ development. Localizes to cytosol; nucleus; and ubiquitin ligase complex. Is expressed in several structures, including ectoderm; ectoderm anlage; extended germ…	-6.72779
FBgn0013753	Big brother	Bgb	protein_coding	Exhibits transcription coactivator activity. Predicted to contribute to sequence-specific DNA binding activity. Involved in regulation of hemocyte proliferation. Localizes to nucleus. Is expressed in several structures, including extended germ band embryo; eye disc posterior to the morphogenetic furrow; ommatidium; presumptive embryonic/larval central nervous system; and ventral nerve cord. Human…	-2.59849
FBgn0013763	Imaginal disc growth factor 6	Idgf6	protein_coding	Exhibits chitin binding activity. Involved in chitin-based cuticle development; ecdysis, chitin-based cuticle; and wound healing. Localizes to extracellular space. Is expressed in several structures, including anterior endoderm; circulatory system; extended germ band embryo; yolk; and yolk nucleus. Human ortholog(s) of this gene implicated in asthma and schizophrenia. Orthologous to several human…	-2.0732
FBgn0013771	Cytochrome P450-6a9	Cyp6a9	protein_coding	Predicted to have heme binding activity; iron ion binding activity; and oxidoreductase activity, acting on paired donors, with incorporation or reduction of molecular oxygen. Predicted to be involved in oxidation-reduction process. Is expressed in adult head. Human ortholog(s) of this gene implicated in B-lymphoblastic leukemia/lymphoma; acute lymphoblastic leukemia; chronic myeloid leukemia; and…	-4.1171
FBgn0013810	Dynein heavy chain at 36C	Dhc36C	protein_coding	Predicted to have ATP-dependent microtubule motor activity, minus-end-directed; dynein intermediate chain binding activity; and dynein light intermediate chain binding activity. Involved in sensory perception of sound. Predicted to localize to inner dynein arm. Is expressed in adult head; spermatozoon; and testis. Orthologous to human DNAH7 (dynein axonemal heavy chain 7).	-5.05129
FBgn0013813	Dynein heavy chain at 89D	Dhc98D	protein_coding	Predicted to have ATP-dependent microtubule motor activity, minus-end-directed; dynein intermediate chain binding activity; and dynein light intermediate chain binding activity. Predicted to be involved in cilium movement. Predicted to localize to inner dynein arm. Is expressed in adult head; spermatozoon; and testis. Used to study obesity. Orthologous to human DNAH10 (dynein axonemal heavy chain…	-5.35178
FBgn0014033	Scavenger receptor class C, type I	Sr-CI	protein_coding	Exhibits scavenger receptor activity. Involved in endocytosis. Localizes to integral component of plasma membrane. Is expressed in adult head; embryonic/larval hemocyte; head mesoderm; macrophage; and plasmatocyte primordium.	-0.96977
FBgn0014163	failed axon connections	fax	protein_coding	Involved in axonogenesis and female germ-line stem cell population maintenance. Localizes to cytoplasm and plasma membrane. Is expressed in several structures, including adult brain; adult heart; egg chamber; germ layer; and presumptive embryonic/larval peripheral nervous system. Orthologous to human FAXC (failed axon connections homolog, metaxin like GST domain containing).	-0.92992
FBgn0014417	uncharacterized protein	CG13397	protein_coding	Predicted to have alpha-N-acetylglucosaminidase activity. Is expressed in adult fat body; adult head; and adult heart. Human ortholog(s) of this gene implicated in Charcot-Marie-Tooth disease axonal type 2V; mucopolysaccharidosis III; and mucopolysaccharidosis type IIIB. Orthologous to human NAGLU (N-acetyl-alpha-glucosaminidase).	-1.73333
FBgn0014859	Hormone receptor-like in 38	Hr38	protein_coding	Exhibits RNA polymerase II transcription regulatory region sequence-specific DNA binding activity. Involved in cuticle development and regulation of adult chitin-containing cuticle pigmentation. Predicted to localize to nucleus and transcription regulator complex. Is expressed in several structures, including embryonic/larval brain; embryonic/larval gut; embryonic/larval somatic muscle; integumen…	-2.6017
FBgn0014861	Minichromosome maintenance 2	Mcm2	protein_coding	Contributes to 3'-5' DNA helicase activity. Involved in chromosome condensation. Localizes to CMG complex and MCM complex. Is expressed in several structures, including central nervous system; extended germ band embryo; germ layer; posterior ectoderm anlage; and stage 5 embryo. Human ortholog(s) of this gene implicated in Alzheimer's disease and autosomal dominant nonsyndromic deafness 70. Orthol…	-1.01827
FBgn0014863	Muscle LIM protein at 84B	Mlp84B	protein_coding	A structural constituent of muscle. Involved in muscle tissue development and sarcomere organization. Localizes to Z disc and nucleus. Colocalizes with actin cytoskeleton. Is expressed in adult head; adult heart; muscle system; and trunk mesoderm. Human ortholog(s) of this gene implicated in dilated cardiomyopathy; dilated cardiomyopathy 1M; hypertrophic cardiomyopathy; and hypertrophic cardiomyo…	-1.53813
FBgn0015036	Cytochrome P450-4ae1	Cyp4ae1	protein_coding	Predicted to have heme binding activity; iron ion binding activity; and oxidoreductase activity, acting on paired donors, with incorporation or reduction of molecular oxygen. Is expressed in adult head; embryonic head; embryonic/larval epidermis; embryonic/larval trachea; and organism. Human ortholog(s) of this gene implicated in Bietti crystalline corneoretinal dystrophy. Orthologous to human CY…	-1.98758
FBgn0015038	Cytochrome P450-9b1	Cyp9b1	protein_coding	Predicted to have heme binding activity; iron ion binding activity; and oxidoreductase activity. Predicted to be involved in oxidation-reduction process. Is expressed in adult head. Human ortholog(s) of this gene implicated in B-lymphoblastic leukemia/lymphoma; acute lymphoblastic leukemia; chronic myeloid leukemia; and essential hypertension. Orthologous to several human genes including CYP3A7-C…	-6.86892
FBgn0015039	Cytochrome P450-9b2	Cyp9b2	protein_coding	Predicted to have heme binding activity; iron ion binding activity; and oxidoreductase activity. Predicted to be involved in oxidation-reduction process. Is expressed in adult head; embryonic midgut chamber; embryonic/larval Malpighian tubule; embryonic/larval midgut; and embryonic/larval midgut primordium. Human ortholog(s) of this gene implicated in B-lymphoblastic leukemia/lymphoma; acute lymp…	-6.133
FBgn0015040	Cytochrome P450-9c1	Cyp9c1	protein_coding	Predicted to have heme binding activity; iron ion binding activity; and oxidoreductase activity, acting on paired donors, with incorporation or reduction of molecular oxygen. Predicted to be involved in oxidation-reduction process. Is expressed in adult head. Human ortholog(s) of this gene implicated in cerebral infarction; essential hypertension; leukemia (multiple); and platelet-type bleeding d…	-7.49616
FBgn0015221	Ferritin 2 light chain homologue	Fer2LCH	protein_coding	Exhibits ferrous iron binding activity. Involved in detoxification of iron ion; iron ion import across plasma membrane; and locomotor rhythm. Localizes to Golgi apparatus and intracellular ferritin complex. Is expressed in several structures, including circulatory system; extended germ band embryo; gut; head; and yolk nucleus.	-1.10941
FBgn0015222	Ferritin 1 heavy chain homologue	Fer1HCH	protein_coding	Exhibits ferrous iron binding activity. Involved in detoxification of iron ion and iron ion import across plasma membrane. Localizes to Golgi apparatus; fusome; and intracellular ferritin complex. Is expressed in several structures, including circulatory system; embryonic/larval midgut; extended germ band embryo; fat body; and head.	-0.688491
FBgn0015268	Nucleosome assembly protein 1	Nap1	protein_coding	Exhibits histone binding activity. Involved in chromosome organization and regulation of transcription, DNA-templated. Localizes to mitochondrion and nucleus. Is expressed in several structures, including embryonic/larval circulatory system; embryonic/larval muscle system; extended germ band embryo; gastrula embryo; and gut section. Human ortholog(s) of this gene implicated in pancreatic cancer. …	0.419465
FBgn0015331	abstrakt	abs	protein_coding	Predicted to have RNA binding activity and RNA helicase activity. Predicted to be involved in mRNA splicing, via spliceosome. Localizes to catalytic step 2 spliceosome and precatalytic spliceosome. Is expressed in gonad and organism. Orthologous to human DDX41 (DEAD-box helicase 41).	-1.07119
FBgn0015380	derailed	drl	protein_coding	Exhibits Wnt-protein binding activity; protein dimerization activity; and protein kinase binding activity. Involved in several processes, including animal organ development; learning or memory; and neuron projection guidance. Localizes to several cellular components, including axon; dendrite; and integral component of plasma membrane. Is expressed in several structures, including A1-7 lateral tra…	-2.89002
FBgn0015396	jumeau	jumu	protein_coding	Exhibits transcription regulatory region sequence-specific DNA binding activity. Involved in several processes, including animal organ development; defense response to fungus; and nucleolus organization. Localizes to euchromatin; nucleolus; and polytene chromosome chromocenter. Is expressed in several structures, including ectoderm; embryonic/larval central nervous system; extended germ band embr…	-0.769664
FBgn0015399	kekkon 1	kek1	protein_coding	Exhibits epidermal growth factor receptor binding activity and receptor antagonist activity. Involved in negative regulation of epidermal growth factor-activated receptor activity and oogenesis. Localizes to apical plasma membrane and integral component of plasma membrane. Is expressed in several structures, including imaginal disc; nervous system; ocellar triangle; ovary; and ventral midline of …	-3.96252
FBgn0015558	tweety	tty	protein_coding	Predicted to have intracellular calcium activated chloride channel activity and volume-sensitive chloride channel activity. Predicted to be involved in chloride transport. Predicted to localize to integral component of membrane and plasma membrane. Is expressed in adult head. Orthologous to human TTYH2 (tweety family member 2).	-5.7991
FBgn0015568	alpha-Esterase-1	alpha-Est1	protein_coding	Predicted to have carboxylic ester hydrolase activity. Is expressed in several structures, including adult head; gastrula embryo; germline cell; gut section; and posterior ectoderm anlage. Orthologous to several human genes including CES1 (carboxylesterase 1); CES2 (carboxylesterase 2); and CES3 (carboxylesterase 3).	-2.44286
FBgn0015570	alpha-Esterase-2	alpha-Est2	protein_coding	Exhibits carboxylic ester hydrolase activity. Is expressed in adult head; embryonic/larval muscle system; embryonic/larval somatic muscle; and organism. Orthologous to several human genes including CES1 (carboxylesterase 1); CES2 (carboxylesterase 2); and CES3 (carboxylesterase 3).	-6.39602
FBgn0015571	alpha-Esterase-3	alpha-Est3	protein_coding	Predicted to have carboxylic ester hydrolase activity. Is expressed in adult head and organism. Orthologous to several human genes including CES1 (carboxylesterase 1); CES2 (carboxylesterase 2); and CES3 (carboxylesterase 3).	-2.67534
FBgn0015572	alpha-Esterase-4	alpha-Est4	protein_coding	Predicted to have carboxylic ester hydrolase activity. Is expressed in adult head; embryonic midgut chamber; embryonic/larval midgut; and organism. Orthologous to several human genes including CES1 (carboxylesterase 1); CES2 (carboxylesterase 2); and CES3 (carboxylesterase 3).	-4.14439
FBgn0015609	Cadherin-N	CadN	protein_coding	Exhibits cadherin binding activity; calcium ion binding activity; and protein homodimerization activity. Involved in several processes, including calcium-dependent cell-cell adhesion via plasma membrane cell adhesion molecules; cell-cell adhesion mediated by cadherin; and generation of neurons. Localizes to several cellular components, including axon; cell-cell junction; and dendrite. Is expresse…	-6.45832
FBgn0015625	Cyclin B3	CycB3	protein_coding	Predicted to have cyclin-dependent protein serine/threonine kinase regulator activity. Involved in mitotic cytokinesis; regulation of chromatin binding activity; and syncytial blastoderm mitotic cell cycle. Localizes to nucleus. Is expressed in several structures, including ectoderm; embryonic brain; embryonic/larval nervous system; extended germ band embryo; and neuroblasts. Orthologous to human…	-1.55073
FBgn0015663	UDP-glycosyltransferase family 36 member A1	Ugt36A1	protein_coding	Predicted to have UDP-glycosyltransferase activity. Predicted to localize to intracellular membrane-bounded organelle. Is expressed in Pdf neuron of abdominal neuromere; adult head; circulatory system; and embryonic/larval gut. Human ortholog(s) of this gene implicated in osteoporosis. Orthologous to several human genes including UGT2A2 (UDP glucuronosyltransferase family 2 member A2); UGT2A3 (UD…	-2.2126
FBgn0015766	Msr-110	Msr-110	protein_coding	Predicted to localize to integral component of membrane. Is expressed in several structures, including digestive system; extended germ band embryo; inclusive hindgut primordium; presumptive embryonic/larval system; and prothoracic gland.	-3.74363
FBgn0015770	MstProx	MstProx	protein_coding	Predicted to have signaling receptor activity. Involved in signal transduction. Predicted to localize to integral component of plasma membrane.	-11.3573
FBgn0015774	Netrin-B	NetB	protein_coding	Involved in compound eye development; neurogenesis; and salivary gland boundary specification. Localizes to axonal growth cone; neuronal cell body; and perinuclear region of cytoplasm. Is expressed in several structures, including central nervous system; embryonic/larval muscle system; extended germ band embryo; presumptive embryonic/larval system; and ventral ectoderm. Human ortholog(s) of this …	-3.04406
FBgn0015777	nervana 2	nrv2	protein_coding	Exhibits ATPase activator activity. Predicted to contribute to sodium:potassium-exchanging ATPase activity. Involved in several processes, including cell adhesion involved in heart morphogenesis; establishment of glial blood-brain barrier; and regulation of tube diameter, open tracheal system. Localizes to axon; plasma membrane; and septate junction. Is expressed in several structures, including …	-0.821268
FBgn0015924	croquemort	crq	protein_coding	Predicted to have scavenger receptor activity. Involved in apoptotic process; immune response-regulating cell surface receptor signaling pathway involved in phagocytosis; and phagosome maturation. Predicted to localize to membrane. Is expressed in several structures, including blastoderm embryo; circulatory system; embryonic hemocyte primordium; germ layer; and gut section. Orthologous to human S…	-0.807482
FBgn0015926	discontinuous actin hexagon	dah	protein_coding	Predicted to have zinc ion binding activity. Predicted to be involved in synaptic signaling. Predicted to localize to plasma membrane. Orthologous to human DYTN (dystrotelin).	-1.53987
FBgn0016061	sidestep	side	protein_coding	Involved in motor neuron axon guidance. Is expressed in adult head; dorsal cluster neurons; embryonic/larval central nervous system; embryonic/larval muscle system; and midline.	-5.89741
FBgn0016075	viking	vkg	protein_coding	Predicted to have extracellular matrix structural constituent. Involved in Malpighian tubule development; basement membrane organization; and somatic muscle development. Localizes to basement membrane. Is expressed in several structures, including adult CNS glial cell; circulatory system; embryonic/larval gut; extended germ band embryo; and ring gland. Human ortholog(s) of this gene implicated in…	-1.34118
FBgn0016122	Angiotensin-converting enzyme-related	Acer	protein_coding	Exhibits peptidyl-dipeptidase activity. Involved in several processes, including heart morphogenesis; positive regulation of circadian sleep/wake cycle, sleep; and regulation of heart rate. Localizes to extracellular space. Is expressed in several structures, including adult fat body; extraembryonic structure; visceral mesoderm derivative; visceral muscle primordium; and yolk nucleus. Human ortho…	-1.08893
FBgn0016675	Galactose-specific C-type lectin	Lectin-galC1	protein_coding	Exhibits galactose binding activity. Involved in calcium-dependent cell-cell adhesion via plasma membrane cell adhesion molecules and induction of bacterial agglutination. Localizes to extracellular region. Is expressed in several structures, including cuticle; embryonic/larval salivary gland; gonad; imaginal disc; and somatic muscle. Orthologous to human CLEC4D (C-type lectin domain family 4 mem…	-3.36269
FBgn0016715	Rhythmically expressed gene 2	Reg-2	protein_coding	Predicted to have hydrolase activity. Is expressed in several structures, including adult heart; dorsal pharyngeal muscle; extended germ band embryo; visceral muscle; and visceral muscle primordium. Orthologous to human HDHD3 (haloacid dehalogenase like hydrolase domain containing 3).	-3.09214
FBgn0016797	frizzled 2	fz2	protein_coding	Exhibits PDZ domain binding activity; Wnt-activated receptor activity; and Wnt-protein binding activity. Involved in several processes, including animal organ development; generation of neurons; and regionalization. Localizes to integral component of plasma membrane and nucleus. Colocalizes with early endosome and late endosome. Is expressed in several structures, including adult central brain; e…	-3.16846
FBgn0016977	split ends	spen	protein_coding	Predicted to have nucleic acid binding activity. Involved in several processes, including animal organ development; nervous system development; and positive regulation of canonical Wnt signaling pathway. Localizes to nucleus. Is expressed in several structures, including embryonic/larval central nervous system; embryonic/larval pericardial cell; endocrine system component; imaginal disc; and pres…	-0.813773
FBgn0017424	antisense RNA:CR11538	asRNA:CR11538	ncRNA	No description available	-12.1
FBgn0017448	uncharacterized protein	CG2187	protein_coding	Predicted to have symporter activity. Predicted to be involved in sodium ion transport. Predicted to localize to membrane. Is expressed in adult head. Orthologous to human SLC5A12 (solute carrier family 5 member 12) and SLC5A8 (solute carrier family 5 member 8).	-3.15335
FBgn0017456	Ubiquitin conjugating enzyme 84D	Ubc84D	protein_coding	Predicted to have ubiquitin conjugating enzyme activity and ubiquitin protein ligase binding activity. Predicted to be involved in protein polyubiquitination and ubiquitin-dependent protein catabolic process. Predicted to localize to nucleus and ubiquitin ligase complex. Orthologous to several human genes including UBE2L3 (ubiquitin conjugating enzyme E2 L3).	-8.00625
FBgn0017558	Pyruvate dehydrogenase kinase	Pdk	protein_coding	Predicted to have protein serine/threonine kinase activity and pyruvate dehydrogenase (acetyl-transferring) kinase activity. Predicted to be involved in glucose homeostasis; negative regulation of pyruvate dehydrogenase activity; and pyruvate metabolic process. Predicted to localize to mitochondrial matrix. Is expressed in adult head; adult heart; and organism. Human ortholog(s) of this gene impl…	-1.57009
FBgn0017581	Lk6 kinase	Lk6	protein_coding	Exhibits mitogen-activated protein kinase binding activity and protein serine/threonine kinase activity. Involved in several processes, including positive regulation of peptidyl-serine phosphorylation; protein phosphorylation; and regulation of growth. Localizes to cytoplasm; microtubule cytoskeleton; and nuclear envelope. Is expressed in several structures, including embryonic/larval central ner…	-1.05339
FBgn0019650	twin of eyeless	toy	protein_coding	Exhibits DNA-binding transcription factor activity, RNA polymerase II-specific and RNA polymerase II transcription regulatory region sequence-specific DNA binding activity. Involved in animal organ development and positive regulation of transcription by RNA polymerase II. Predicted to localize to nuclear chromatin. Is expressed in several structures, including anlage in statu nascendi; anterior e…	-3.60832
FBgn0019660	long non-coding RNA on the X 2	lncRNA:roX2	ncRNA	Exhibits RNA stem-loop binding activity. Involved in dosage compensation and negative regulation of chromatin silencing. Localizes to MSL complex. Is expressed in several structures, including adult and photoreceptor cell.	-6.15685
FBgn0019661	long non-coding RNA on the X 1	lncRNA:roX1	ncRNA	Involved in dosage compensation complex assembly involved in dosage compensation by hyperactivation of X chromosome and negative regulation of chromatin silencing. Localizes to MSL complex. Is expressed in several structures, including blastoderm embryo; digestive system; ectoderm; extended germ band embryo; and nervous system.	-3.30666
FBgn0019828	don juan	dj	protein_coding	Involved in sperm individualization. Localizes to several cellular components, including axoneme; mitochondrial derivative; and motile cilium. Is expressed in testis.	-7.69119
FBgn0019985	metabotropic Glutamate Receptor	mGluR	protein_coding	Exhibits cholesterol binding activity; glutamate binding activity; and group II metabotropic glutamate receptor activity. Involved in several processes, including G protein-coupled glutamate receptor signaling pathway; learning or memory; and synapse organization. Localizes to integral component of plasma membrane and membrane raft. Is expressed in adult head and central nervous system. Orthologo…	-3.59759
FBgn0020224	Cbl proto-oncogene	Cbl	protein_coding	Exhibits receptor tyrosine kinase binding activity and ubiquitin protein ligase activity. Involved in several processes, including animal organ morphogenesis; germ cell development; and negative regulation of signal transduction. Localizes to cell cortex. Is expressed in several structures, including Malpighian tubule; embryonic/larval hindgut; imaginal disc; ovary; and pharyngeal muscle. Human o…	-1.34777
FBgn0020257	Partner of paired	Ppa	protein_coding	Predicted to be involved in SCF-dependent proteasomal ubiquitin-dependent protein catabolic process. Predicted to localize to SCF ubiquitin ligase complex. Is expressed in several structures, including ectoderm anlage; embryonic/larval muscle system; extended germ band embryo; germ layer; and presumptive embryonic/larval system. Orthologous to human FBXL14 (F-box and leucine rich repeat protein 1…	-3.13961
FBgn0020269	M-spondin	mspo	protein_coding	Involved in regulation of myoblast fusion. Localizes to collagen-containing extracellular matrix. Is expressed in several structures, including adult external thorax; anlage in statu nascendi; embryonic/larval circulatory system; embryonic/larval muscle system; and presumptive embryonic/larval nervous system. Orthologous to human SPON2 (spondin 2).	-2.46286
FBgn0020280	labial associated factor	laf	protein_coding	No description available	-6.0443
FBgn0020371	Translocase inner membrane 17	Tim17b2	protein_coding	Predicted to contribute to protein transmembrane transporter activity. Predicted to be involved in protein import into mitochondrial matrix. Predicted to localize to TIM23 mitochondrial import inner membrane translocase complex and integral component of mitochondrial inner membrane. Is expressed in organism. Orthologous to human TIMM17A (translocase of inner mitochondrial membrane 17A) and TIMM17…	-6.79498
FBgn0020391	Neurospecific receptor kinase	Nrk	protein_coding	Exhibits protein tyrosine kinase activity. Involved in several processes, including muscle cell cellular homeostasis; neuron development; and protein phosphorylation. Predicted to localize to integral component of plasma membrane and receptor complex. Is expressed in neurogenic region; peripheral nervous system; and presumptive embryonic/larval central nervous system. Human ortholog(s) of this ge…	-3.01067
FBgn0020414	Imaginal disc growth factor 3	Idgf3	protein_coding	Exhibits imaginal disc growth factor receptor binding activity. Involved in several processes, including chitin-based cuticle development; ecdysis, chitin-based cuticle; and wound healing. Localizes to extracellular region. Is expressed in several structures, including circulatory system; egg chamber; embryonic/larval brain; gastrula embryo; and yolk. Human ortholog(s) of this gene implicated in …	-1.55022
FBgn0020416	Imaginal disc growth factor 1	Idgf1	protein_coding	Exhibits imaginal disc growth factor receptor binding activity. Involved in several processes, including chitin-based cuticle development; ecdysis, chitin-based cuticle; and epithelium regeneration. Predicted to localize to extracellular region. Is expressed in several structures, including egg chamber; embryonic/larval brain; embryonic/larval salivary gland; gastrula embryo; and yolk. Human orth…	-3.05427
FBgn0020521	piopio	pio	protein_coding	Involved in several processes, including apposition of dorsal and ventral imaginal disc-derived wing surfaces; chitin-based cuticle attachment to epithelium; and chitin-based embryonic cuticle biosynthetic process. Localizes to apical part of cell. Is expressed in tracheal lumen.	-3.64466
FBgn0020908	Sarcoplasmic calcium-binding protein 1	Scp1	protein_coding	Predicted to have calcium ion binding activity. Predicted to localize to endoplasmic reticulum. Is expressed in adult head and mesothoracic extracoxal depressor muscle 66.	-7.43532
FBgn0021776	miranda	mira	protein_coding	Exhibits myosin binding activity. Involved in several processes, including asymmetric protein localization involved in cell fate determination; neuroblast proliferation; and regulation of pole plasm oskar mRNA localization. Localizes to several cellular components, including apical cortex; basal cortex; and basal plasma membrane. Colocalizes with aster. Is expressed in several structures, includi…	-7.87093
FBgn0022359	Sorbitol dehydrogenase-2	Sodh-2	protein_coding	Exhibits L-iditol 2-dehydrogenase activity. Involved in sorbitol catabolic process. Is expressed in adult head; amnioserosa; embryonic/larval midgut; organism; and yolk nucleus. Orthologous to human SORD (sorbitol dehydrogenase).	-1.87027
FBgn0022382	Protein kinase, cAMP-dependent, regulatory subunit type 2	Pka-R2	protein_coding	Predicted to have cAMP-dependent protein kinase regulator activity. Involved in several processes, including behavioral response to cocaine; locomotor rhythm; and response to ethanol. Localizes to cytoplasm. Is expressed in several structures, including adult head; embryonic/larval fat body; gut section; mushroom body; and ventral midline of embryo. Human ortholog(s) of this gene implicated in co…	-1.9981
FBgn0022702	Chitinase 2	Cht2	protein_coding	Predicted to have chitin binding activity and chitinase activity. Involved in chitin-based cuticle development; ecdysis, chitin-based cuticle; and wound healing. Localizes to extracellular space. Is expressed in several structures, including embryonic/larval tracheal system; epidermis; gut section; sensory nervous system primordium; and ventral sensory complex primordium. Human ortholog(s) of thi…	-3.27435
FBgn0022959	ypsilon schachtel	yps	protein_coding	Predicted to have nucleic acid binding activity. Predicted to be involved in regulation of gene expression. Localizes to messenger ribonucleoprotein complex and neuronal ribonucleoprotein granule. Is expressed in adult head; adult heart; and ovary. Orthologous to human YBX1 (Y-box binding protein 1); YBX2 (Y-box binding protein 2); and YBX3 (Y-box binding protein 3).	-0.483643
FBgn0022981	ripped pocket	rpk	protein_coding	Predicted to have sodium channel activity. Involved in detection of mechanical stimulus involved in sensory perception of pain and sensory perception of touch. Localizes to axon; dendrite; and neuronal cell body. Is expressed in reproductive system and wing disc. Orthologous to human ASIC5 (acid sensing ion channel subunit family member 5).	-7.93598
FBgn0023001	melted	melt	protein_coding	Exhibits phosphatidylinositol-5-phosphate binding activity. Involved in several processes, including R8 cell fate specification; negative regulation of DNA-binding transcription factor activity; and positive regulation of signal transduction. Localizes to plasma membrane. Is expressed in several structures, including ectoderm; lateral cord neurons; photoreceptor cell R8 of pale ommatidium; ventra…	-4.39188
FBgn0023023	Collapsin Response Mediator Protein	CRMP	protein_coding	Exhibits dihydropyrimidinase activity. Involved in several processes, including 'de novo' pyrimidine nucleobase biosynthetic process; centrosome localization; and memory. Predicted to localize to cytoplasm. Is expressed in several structures, including dorsal closure embryo; embryonic/larval central nervous system; embryonic/larval somatic muscle; presumptive embryonic/larval nervous system; and …	-2.62253
FBgn0023076	Clock	Clk	protein_coding	Exhibits several functions, including chromatin binding activity; protein heterodimerization activity; and transcription factor binding activity. Contributes to RNA polymerase II transcription regulatory region sequence-specific DNA binding activity. Involved in several processes, including circadian regulation of heart rate; locomotor rhythm; and regulation of gene expression. Localizes to CLOCK…	-7.53606
FBgn0023090	defective transmitter release	dtr	protein_coding	Predicted to have dynein complex binding activity. Involved in chemical synaptic transmission. Predicted to localize to axoneme. Is expressed in adult head. Human ortholog(s) of this gene implicated in primary ciliary dyskinesia 13. Orthologous to human DNAAF1 (dynein axonemal assembly factor 1).	-6.25071
FBgn0023091	dimmed	dimm	protein_coding	Predicted to have DNA-binding transcription factor activity, RNA polymerase II-specific and RNA polymerase II cis-regulatory region sequence-specific DNA binding activity. Involved in neuroendocrine cell differentiation; positive regulation of secretion; and positive regulation of transcription by RNA polymerase II. Localizes to nucleus. Is expressed in several structures, including central nervo…	-8.69947
FBgn0023096	beethoven	btv	protein_coding	Predicted to have ATP-dependent microtubule motor activity, minus-end-directed; dynein intermediate chain binding activity; and dynein light intermediate chain binding activity. Involved in several processes, including adult walking behavior; intraciliary retrograde transport; and male courtship behavior, veined wing generated song production. Localizes to axoneme. Is expressed in chordotonal org…	-2.36081
FBgn0023167	Small ribonucleoprotein particle protein SmD3	SmD3	protein_coding	Predicted to have RNA binding activity. Involved in several processes, including lymph gland development; nervous system development; and pole plasm oskar mRNA localization. Localizes to pole plasm. Is expressed in adult brain cell body rind and organism. Human ortholog(s) of this gene implicated in systemic lupus erythematosus. Orthologous to human SNRPD3 (small nuclear ribonucleoprotein D3 poly…	-1.20532
FBgn0023179	amontillado	amon	protein_coding	Exhibits peptidase activity. Involved in several processes, including R8 cell fate specification; hatching behavior; and larval wandering behavior. Localizes to extracellular region. Is expressed in several structures, including embryonic/larval endocrine system; embryonic/larval midgut; embryonic/larval nervous system; head; and presumptive embryonic/larval system. Human ortholog(s) of this gene…	-5.63475
FBgn0023496	Lipase 1	Lip1	protein_coding	Predicted to have hydrolase activity, acting on ester bonds. Involved in digestion. Is expressed in several structures, including embryonic/larval muscle system; embryonic/larval tracheal system; gut section; and proventriculus primordium. Human ortholog(s) of this gene implicated in Wolman disease; autosomal recessive congenital ichthyosis 8; cholesterol ester storage disease; and lysosomal and …	-8.47947
FBgn0023519	mitochondrial ribosomal protein L16	mRpL16	protein_coding	Predicted to have rRNA binding activity. Predicted to be involved in mitochondrial translation. Predicted to localize to mitochondrial large ribosomal subunit. Is expressed in several structures, including adult head; embryonic/larval midgut; embryonic/larval muscle system; and spermatozoon. Orthologous to human MRPL16 (mitochondrial ribosomal protein L16).	-1.27737
FBgn0023524	uncharacterized protein	CG3078	protein_coding	Predicted to have potassium channel regulator activity. Predicted to be involved in regulation of muscle contraction and regulation of potassium ion transport. Predicted to localize to plasma membrane and striated muscle dense body. Is expressed in adult head; embryonic brain; ventral nerve cord; and ventral nerve cord primordium.	-4.34277
FBgn0023535	arginase	arg	protein_coding	Predicted to have arginase activity and manganese ion binding activity. Predicted to be involved in arginine catabolic process to ornithine. Predicted to localize to cytosol and mitochondrion. Is expressed in embryonic/larval fat body; head; and organism. Human ortholog(s) of this gene implicated in asthma; hepatocellular carcinoma; and hyperargininemia. Orthologous to human ARG1 (arginase 1) and…	-1.57608
FBgn0023541	Cyp4d14	Cyp4d14	protein_coding	Predicted to have heme binding activity; iron ion binding activity; and oxidoreductase activity, acting on paired donors, with incorporation or reduction of molecular oxygen. Is expressed in adult head; embryonic/larval midgut; and spermatozoon. Human ortholog(s) of this gene implicated in Bietti crystalline corneoretinal dystrophy. Orthologous to human CYP4V2 (cytochrome P450 family 4 subfamily …	-1.32835
FBgn0023549	Monocarboxylate transporter 1	Mct1	protein_coding	Predicted to have monocarboxylic acid transmembrane transporter activity. Predicted to be involved in monocarboxylic acid transport. Predicted to localize to integral component of membrane. Is expressed in adult head. Human ortholog(s) of this gene implicated in cataract 47. Orthologous to several human genes including SLC16A14 (solute carrier family 16 member 14).	-1.81717
FBgn0024189	sticks and stones	sns	protein_coding	Predicted to have cell adhesion molecule binding activity. Involved in several processes, including garland nephrocyte differentiation; heterophilic cell-cell adhesion via plasma membrane cell adhesion molecules; and homophilic cell adhesion via plasma membrane adhesion molecules. Localizes to nephrocyte diaphragm and plasma membrane. Is expressed in several structures, including mesoderm; muscle…	-3.99248
FBgn0024319	nach	Nach	protein_coding	Exhibits sodium ion transmembrane transporter activity. Involved in liquid clearance, open tracheal system; sodium ion transmembrane transport; and water homeostasis. Predicted to localize to integral component of plasma membrane. Is expressed in Kolbchen; tracheal system; and tracheal tip cell. Human ortholog(s) of this gene implicated in Liddle syndrome; autosomal recessive pseudohypoaldosteron…	-7.93598
FBgn0024836	starry night	stan	protein_coding	Predicted to have cell adhesion molecule binding activity. Involved in several processes, including calcium-dependent cell-cell adhesion via plasma membrane cell adhesion molecules; generation of neurons; and homophilic cell adhesion via plasma membrane adhesion molecules. Localizes to apical plasma membrane and cell-cell junction. Is expressed in several structures, including adult external thor…	-4.86794
FBgn0024943	PIP82	PIP82	protein_coding	Involved in cellular response to light stimulus. Is expressed in adult head.	-1.8264
FBgn0025111	Adenine nucleotide translocase 2	Ant2	protein_coding	Predicted to have ATP:ADP antiporter activity. Predicted to be involved in ADP transport and ATP transport. Predicted to localize to mitochondrial inner membrane. Is expressed in adult head and spermatozoon. Human ortholog(s) of this gene implicated in intrinsic cardiomyopathy (multiple); mitochondrial DNA depletion syndrome (multiple); and mitochondrial myopathy (multiple). Orthologous to severa…	-1.74045
FBgn0025115	Acylphosphatase	Acyp	protein_coding	Exhibits acylphosphatase activity. Orthologous to human ACYP1 (acylphosphatase 1).	-6.89477
FBgn0025185	az2	az2	protein_coding	Predicted to have DNA-binding transcription factor activity, RNA polymerase II-specific; RNA polymerase II transcription regulatory region sequence-specific DNA binding activity; and zinc ion binding activity. Predicted to be involved in regulation of transcription by RNA polymerase II. Predicted to localize to nucleus. Is expressed in nurse cell; oocyte; organism; and ovary.	-2.60364
FBgn0025334	Putative homeodomain protein	PHDP	protein_coding	Predicted to have DNA-binding transcription factor activity, RNA polymerase II-specific and RNA polymerase II transcription regulatory region sequence-specific DNA binding activity. Predicted to be involved in regulation of transcription by RNA polymerase II. Predicted to localize to nuclear chromatin. Is expressed in embryonic brain and ventral nerve cord. Human ortholog(s) of this gene implicat…	-7.44685
FBgn0025360	optix	Optix	protein_coding	Exhibits sequence-specific DNA binding activity. Involved in compound eye photoreceptor cell differentiation; dendrite morphogenesis; and progression of morphogenetic furrow involved in compound eye morphogenesis. Predicted to localize to nucleus and transcription regulator complex. Is expressed in several structures, including anterior ectoderm anlage; ectoderm; extended germ band embryo; head; …	-5.63987
FBgn0025387	uncharacterized protein	CG12184	protein_coding	No description available	-7.1214
FBgn0025390	Mucin related 2B	Mur2B	protein_coding	Predicted to have extracellular matrix structural constituent. Predicted to be involved in chitin metabolic process. Localizes to egg chorion. Is expressed in embryonic/larval gut; embryonic/larval salivary gland; and organism.	-2.87788
FBgn0025525	bric a brac 2	bab2	protein_coding	Exhibits minor groove of adenine-thymine-rich DNA binding activity. Involved in animal organ morphogenesis and regulation of stem cell differentiation. Localizes to nucleus and polytene chromosome. Is expressed in several structures, including extended germ band embryo; imaginal disc; presumptive embryonic/larval digestive system; tarsal segment; and visceral muscle.	-3.0372
FBgn0025578	Larval cuticle protein 9	Lcp9	protein_coding	Predicted to be a structural constituent of chitin-based larval cuticle. Predicted to be involved in chitin-based cuticle development. Predicted to localize to chitin-based extracellular matrix.	-3.2505
FBgn0025612	uncharacterized protein	CG3062	protein_coding	Predicted to be involved in cilium organization. Predicted to localize to ciliary basal body. Is expressed in spermatozoon. Orthologous to human CFAP126 (cilia and flagella associated protein 126).	-6.95306
FBgn0025628	uncharacterized protein	CG4199	protein_coding	Predicted to have 2 iron, 2 sulfur cluster binding activity; flavin adenine dinucleotide binding activity; and oxidoreductase activity. Predicted to be involved in oxidation-reduction process. Is expressed in several structures, including adult fat body; embryonic leading edge cell; extended germ band embryo; presumptive embryonic/larval digestive system; and spermatozoon. Orthologous to human AI…	-1.37662
FBgn0025632	uncharacterized protein	CG4313	protein_coding	Predicted to have G protein-coupled receptor activity. Predicted to be involved in G protein-coupled receptor signaling pathway. Predicted to localize to integral component of membrane. Is expressed in embryonic/larval visceral muscle and organism. Orthologous to human GPR84 (G protein-coupled receptor 84).	-0.672588
FBgn0025643	uncharacterized protein	CG3588	protein_coding	Predicted to have SH3 domain binding activity. Is expressed in embryonic dorsal apodeme and presumptive embryonic/larval system.	-4.86595
FBgn0025674	Cyclin K	CycK	protein_coding	Predicted to have cyclin-dependent protein serine/threonine kinase activator activity. Predicted to be involved in positive regulation of DNA-templated transcription, elongation and regulation of transcription by RNA polymerase II. Predicted to localize to cyclin/CDK positive transcription elongation factor complex. Is expressed in organism. Orthologous to human CCNK (cyclin K).	-1.05158
FBgn0025680	cryptochrome	cry	protein_coding	Exhibits FAD binding activity and blue light photoreceptor activity. Involved in several processes, including detection of light stimulus; entrainment of circadian clock by photoperiod; and regulation of gene expression. Localizes to cytoplasm; nuclear envelope lumen; and protein-containing complex. Is expressed in several structures, including Malpighian tubule; adult head; digestive system; ner…	-3.56021
FBgn0025697	scavenger receptor acting in neural tissue and majority of rhodopsin is absent	santa-maria	protein_coding	Involved in several processes, including phototransduction; rhodopsin biosynthetic process; and thermotaxis. Predicted to localize to membrane. Is expressed in several structures, including amnioserosa; embryonic/larval garland cell; photoreceptor; presumptive embryonic/larval system; and yolk nucleus. Used to study sensorineural hearing loss. Orthologous to human SCARB1 (scavenger receptor class…	-1.58911
FBgn0025702	Serine-arginine protein kinase at 79D	Srpk79D	protein_coding	Exhibits protein kinase activity. Involved in several processes, including cytoskeletal matrix organization at active zone; defense response to bacterium; and presynaptic active zone organization. Localizes to axon terminus and presynaptic active zone. Is expressed in adult head; embryonic/larval central nervous system; and organism. Orthologous to human SRPK1 (SRSF protein kinase 1); SRPK2 (SRSF…	-4.33363
FBgn0025726	unc-13	unc-13	protein_coding	Predicted to have calmodulin binding activity and syntaxin-1 binding activity. Involved in synaptic vesicle tethering involved in synaptic vesicle exocytosis. Localizes to postsynaptic membrane; presynaptic active zone; and terminal bouton. Is expressed in adult head; embryonic/larval central nervous system; neuromuscular junction; presumptive embryonic/larval nervous system; and spermatozoon. Us…	-3.76952
FBgn0025776	intermediate neuroblasts defective	ind	protein_coding	Exhibits DNA-binding transcription factor activity; sequence-specific DNA binding activity; and transcription factor binding activity. Involved in central nervous system development and negative regulation of transcription by RNA polymerase II. Localizes to nucleus. Is expressed in several structures, including ectoderm; ectoderm anlage; embryonic procephalic segment; extended germ band embryo; a…	-6.98236
FBgn0025835	uncharacterized protein	CG17707	protein_coding	Predicted to have transferase activity, transferring acyl groups other than amino-acyl groups.	-2.37581
FBgn0025879	Tissue inhibitor of metalloproteases	Timp	protein_coding	Exhibits metalloendopeptidase inhibitor activity. Involved in several processes, including imaginal disc-derived wing expansion; open tracheal system development; and ventral cord development. Localizes to dendrite. Is expressed in adult head; circulatory system; embryonic labial sensory complex; and foregut. Human ortholog(s) of this gene implicated in Moyamoya disease; Sorsby's fundus dystrophy…	-5.95516
FBgn0025885	myo-inositol-1-phosphate synthase	Inos	protein_coding	Exhibits inositol-3-phosphate synthase activity. Predicted to be involved in inositol biosynthetic process. Predicted to localize to cytoplasm. Is expressed in adult head. Used to study azoospermia. Orthologous to human ISYNA1 (inositol-3-phosphate synthase 1).	-2.35357
FBgn0026079	NOP2-Sun domain family, member 2	Nsun2	protein_coding	Exhibits RNA binding activity. Involved in short-term memory and tRNA methylation. Localizes to nucleus. Is expressed in adult head; embryonic/larval hindgut; embryonic/larval proventriculus; organism; and spermatozoon. Used to study intellectual disability. Human ortholog(s) of this gene implicated in autosomal recessive non-syndromic intellectual disability. Orthologous to human NSUN2 (NOP2/Sun…	-0.766798
FBgn0026080	Tat interactive protein 60kDa	Tip60	protein_coding	Exhibits euchromatin binding activity and histone acetyltransferase activity. Involved in several processes, including chromatin organization; negative regulation of neuron apoptotic process; and regulation of terminal button organization. Localizes to NuA4 histone acetyltransferase complex and polytene chromosome interband. Is expressed in NMJ bouton and embryonic/larval neuromuscular junction. …	-1.27651
FBgn0026160	tonalli	tna	protein_coding	Predicted to have nuclear receptor transcription coactivator activity. Involved in chromatin-mediated maintenance of transcription. Colocalizes with nuclear chromatin. Is expressed in several structures, including ectoderm; embryonic brain; extended germ band embryo; ring gland; and salivary gland. Orthologous to human ZMIZ1 (zinc finger MIZ-type containing 1) and ZMIZ2 (zinc finger MIZ-type cont…	-1.67118
FBgn0026197	long non-coding RNA:noe	lncRNA:noe	ncRNA	No description available	-10.2631
FBgn0026206	meiotic P26	mei-P26	protein_coding	Predicted to have ubiquitin protein ligase activity and zinc ion binding activity. Involved in germ cell development; meiotic cell cycle; and spermatogenesis. Predicted to localize to chromatin; cytoplasm; and nucleoplasm. Is expressed in several structures, including embryonic/larval nervous system; gonad; and primordial germ cell. Orthologous to human PML (PML nuclear body scaffold).	-0.732845
FBgn0026239	GUK-holder	gukh	protein_coding	Predicted to have protein kinase A regulatory subunit binding activity. Involved in protein localization. Localizes to terminal bouton. Colocalizes with presynaptic membrane. Is expressed in several structures, including ectoderm; ectoderm anlage; extended germ band embryo; presumptive embryonic/larval digestive system; and stage 5 embryo. Human ortholog(s) of this gene implicated in Nance-Horan …	-2.00853
FBgn0026257	caravaggio	cav	protein_coding	Exhibits telomeric DNA binding activity. Involved in telomere capping. Localizes to chromosome, centromeric region; nuclear chromosome, telomeric region; and telomere cap complex. Is expressed in several structures, including extended germ band embryo and salivary gland.	-0.832024
FBgn0026319	TNF-receptor-associated factor 4	Traf4	protein_coding	Predicted to have ubiquitin-protein transferase activity. Involved in several processes, including asymmetric protein localization involved in cell fate determination; gastrulation; and imaginal disc fusion, thorax closure. Localizes to apical cortex. Is expressed in several structures, including blastoderm embryo; embryonic/larval nervous system; extended germ band embryo; presumptive embryonic/…	-6.70486
FBgn0026371	Sak kinase	SAK	protein_coding	Exhibits protein serine/threonine kinase activity. Involved in several processes, including centriole replication; male gamete generation; and syncytial blastoderm mitotic cell cycle. Colocalizes with centriole. Is expressed in several structures, including early extended germ band embryo; embryonic foregut; and foregut primordium. Human ortholog(s) of this gene implicated in microcephaly and cho…	-1.41166
FBgn0026376	Ral guanine nucleotide dissociation stimulator-like	Rgl	protein_coding	Exhibits Ral guanyl-nucleotide exchange factor activity. Involved in activation of GTPase activity. Predicted to localize to intracellular. Is expressed in organism. Orthologous to several human genes including RGL1 (ral guanine nucleotide dissociation stimulator like 1).	-1.46647
FBgn0026393	Odorant receptor 43b	Or43b	protein_coding	Exhibits odorant binding activity and olfactory receptor activity. Involved in detection of chemical stimulus involved in sensory perception of smell. Localizes to integral component of membrane. Is expressed in adult olfactory receptor neuron Or43b; antennal basiconic sensillum ab8; antennal lobe glomerulus DM5; antennal lobe glomerulus VM2; and third segment of antenna.	-1.02361
FBgn0026411	LIM homeobox 1	Lim1	protein_coding	Predicted to have DNA-binding transcription factor activity, RNA polymerase II-specific and RNA polymerase II transcription regulatory region sequence-specific DNA binding activity. Involved in compound eye development; leg disc development; and regulation of transcription, DNA-templated. Predicted to localize to nucleus. Is expressed in several structures, including anterior ectoderm derivative;…	-5.10185
FBgn0026431	Grip75	Grip75	protein_coding	Predicted to contribute to microtubule minus-end binding activity. Involved in gamete generation and mitotic cell cycle. Predicted to localize to centrosome; equatorial microtubule organizing center; and gamma-tubulin complex. Is expressed in embryonic brain; organism; and ventral nerve cord. Human ortholog(s) of this gene implicated in microcephaly and chorioretinopathy 3. Orthologous to human T…	-0.977409
FBgn0026438	Excitatory amino acid transporter 2	Eaat2	protein_coding	Exhibits L-aspartate transmembrane transporter activity and taurine:sodium symporter activity. Involved in taurine transport. Predicted to localize to plasma membrane. Is expressed in several structures, including adult external thorax; chordotonal organ; head; and nervous system. Human ortholog(s) of this gene implicated in early infantile epileptic encephalopathy 41. Orthologous to human SLC1A2…	-8.15881
FBgn0026562	Secreted protein, acidic, cysteine-rich	SPARC	protein_coding	Predicted to have calcium ion binding activity; collagen binding activity; and extracellular matrix binding activity. Involved in several processes, including animal organ development; extracellular matrix organization; and larval feeding behavior. Localizes to extracellular space. Is expressed in several structures, including embryonic hemocyte; embryonic/larval central nervous system; embryonic…	-2.52434
FBgn0026563	uncharacterized protein	CG1979	protein_coding	Is expressed in adult head and spermatozoon.	-8.71764
FBgn0026565	Argininosuccinate synthase	Ass	protein_coding	Predicted to have argininosuccinate synthase activity. Predicted to be involved in arginine biosynthetic process; argininosuccinate metabolic process; and urea cycle. Predicted to localize to cytoplasm. Human ortholog(s) of this gene implicated in citrullinemia; classic citrullinemia; hepatocellular carcinoma; and melanoma. Orthologous to human ASS1 (argininosuccinate synthase 1).	-4.86702
FBgn0026592	Fire exit	Fie	protein_coding	Predicted to localize to integral component of membrane. Is expressed in adult head and peripheral glial cell.	-5.76053
FBgn0026679	Integrator 4	IntS4	protein_coding	Involved in snRNA 3'-end processing. Predicted to localize to integrator complex. Is expressed in several structures, including anterior endoderm; embryonic brain; extended germ band embryo; lateral cord neurons; and wing disc. Orthologous to human INTS4 (integrator complex subunit 4).	-2.45523
FBgn0026718	1-Acylglycerol-3-phosphate O-acyltransferase 2	Agpat2	protein_coding	Predicted to have 1-acylglycerol-3-phosphate O-acyltransferase activity. Involved in behavioral response to ethanol. Predicted to localize to endoplasmic reticulum. Is expressed in adult head; amnioserosa; embryonic/larval midgut; organism; and yolk nucleus. Human ortholog(s) of this gene implicated in congenital generalized lipodystrophy type 1 and lipodystrophy. Orthologous to human AGPAT1 (1-a…	-2.11984
FBgn0026721	fat-spondin	fat-spondin	protein_coding	Predicted to have serine-type endopeptidase inhibitor activity. Predicted to be involved in cell adhesion. Localizes to extracellular region. Is expressed in embryonic/larval fat body; fat body/gonad primordium; plasmatocyte; plasmatocyte primordium; and yolk nucleus. Orthologous to human SPON1 (spondin 1).	-3.62242
FBgn0026754	UDP-glycosyltransferase family 37 member C1	Ugt37C1	protein_coding	Predicted to have UDP-glycosyltransferase activity. Predicted to be involved in UDP-glucose metabolic process. Predicted to localize to integral component of membrane and intracellular membrane-bounded organelle. Orthologous to human UGT2B7 (UDP glucuronosyltransferase family 2 member B7).	-6.12388
FBgn0026878	uncharacterized protein	CG4325	protein_coding	Predicted to have ubiquitin protein ligase activity and zinc ion binding activity. Involved in positive regulation of antibacterial peptide biosynthetic process.	-4.36516
FBgn0027073	UDP-glycosyltransferase family 49 member B1	Ugt49B1	protein_coding	Predicted to have UDP-glycosyltransferase activity. Predicted to be involved in UDP-glucose metabolic process. Predicted to localize to endoplasmic reticulum. Is expressed in adult head and adult heart. Human ortholog(s) of this gene implicated in several diseases, including alcoholic pancreatitis; bilirubin metabolic disorder (multiple); cholecystolithiasis; cholelithiasis; and female reproducti…	-2.59131
FBgn0027101	Dual-specificity tyrosine phosphorylation-regulated kinase 3	Dyrk3	protein_coding	Predicted to have protein serine/threonine kinase activity. Predicted to be involved in peptidyl-serine phosphorylation and peptidyl-threonine phosphorylation. Predicted to localize to cytoplasm; cytoskeleton; and nucleus. Is expressed in morphogenetic furrow; organism; and third segment of antenna. Orthologous to several human genes including DYRK3 (dual specificity tyrosine phosphorylation regu…	-1.87194
FBgn0027108	Innexin 2	Inx2	protein_coding	Exhibits gap junction channel activity. Involved in several processes, including foregut morphogenesis; gamete generation; and male germ-line stem cell population maintenance. Localizes to apical plasma membrane; apicolateral plasma membrane; and gap junction. Is expressed in several structures, including epithelium; extended germ band embryo; gut section; ovariole; and trunk ectoderm.	-2.65281
FBgn0027111	midkine and pleiotrophin 1	miple1	protein_coding	Exhibits heparin binding activity. Involved in determination of adult lifespan and mesoderm morphogenesis. Localizes to extracellular region. Is expressed in several structures, including embryonic/larval anterior midgut; embryonic/larval nervous system; extended germ band embryo; imaginal disc; and presumptive embryonic/larval system.	-6.04199
FBgn0027280	lethal (1) G0193	l(1)G0193	protein_coding	Is expressed in several structures, including anterior endoderm anlage; apoptotic amnioserosa; embryonic/larval muscle system; extended germ band embryo; and visceral muscle primordium.	-1.4343
FBgn0027339	jim	jim	protein_coding	Predicted to have DNA-binding transcription factor activity, RNA polymerase II-specific and RNA polymerase II cis-regulatory region sequence-specific DNA binding activity. Involved in dendrite morphogenesis and regulation of chromatin silencing. Predicted to colocalize with nuclear chromatin. Is expressed in several structures, including embryonic brain; follicle cell; gut section; pharyngeal mus…	-2.98004
FBgn0027376	rha	rha	protein_coding	No description available	-3.88696
FBgn0027490	D12	D12	protein_coding	Involved in chromatin remodeling and histone acetylation. Localizes to Ada2/Gcn5/Ada3 transcription activator complex and polytene chromosome. Is expressed in organism. Human ortholog(s) of this gene implicated in familial adult myoclonic epilepsy 4. Orthologous to human YEATS2 (YEATS domain containing 2).	-2.64353
FBgn0027525	LTV1 ribosome biogenesis factor	LTV1	protein_coding	Exhibits ribosome binding activity. Involved in rRNA processing; ribosomal small subunit biogenesis; and ribosomal small subunit export from nucleus. Predicted to localize to cytosol; nucleus; and preribosome, small subunit precursor. Is expressed in organism. Orthologous to human LTV1 (LTV1 ribosome biogenesis factor).	-1.00332
FBgn0027550	uncharacterized protein	CG6495	protein_coding	Is expressed in adult head; embryonic brain; embryonic/larval nervous system; and ventral nerve cord. Orthologous to human LRP11 (LDL receptor related protein 11).	-3.3961
FBgn0027572	uncharacterized protein	CG5009	protein_coding	Predicted to have acyl-CoA oxidase activity; fatty acid binding activity; and flavin adenine dinucleotide binding activity. Involved in fatty acid beta-oxidation using acyl-CoA oxidase and hydrogen peroxide biosynthetic process. Predicted to localize to peroxisome. Is expressed in adult heart; anlage in statu nascendi; trunk mesoderm; and trunk mesoderm anlage. Human ortholog(s) of this gene impl…	-1.3067
FBgn0027578	Neprilysin-like 21	Nepl21	protein_coding	Predicted to have metalloendopeptidase activity. Predicted to be involved in proteolysis. Localizes to extracellular region. Is expressed in adult head.	-2.54026
FBgn0027579	minotaur	mino	protein_coding	Predicted to have glycerol-3-phosphate O-acyltransferase activity. Involved in piRNA metabolic process. Localizes to several cellular components, including endoplasmic reticulum; female germline ring canal; and fusome. Is expressed in adult head and organism. Orthologous to several human genes including GPAM (glycerol-3-phosphate acyltransferase, mitochondrial).	-1.67628
FBgn0027585	uncharacterized protein	CG8740	protein_coding	Is expressed in embryonic epidermis; gut section; and spermatozoon.	-5.82308
FBgn0027594	draper	drpr	protein_coding	Exhibits phosphatidylserine binding activity. Involved in several processes, including cell competition in a multicellular organism; engulfment of apoptotic cell; and neuron remodeling. Localizes to several cellular components, including axon; plasma membrane; and postsynapse. Is expressed in several structures, including adult fat body; central nervous system; embryonic/larval salivary gland; fo…	-2.44923
FBgn0027596	kank	Kank	protein_coding	Exhibits microtubule plus-end binding activity. Predicted to be involved in negative regulation of actin filament polymerization. Localizes to several cellular components, including microtubule plus-end; muscle tendon junction; and nucleus. Is expressed in dorsal pharyngeal muscle; extended germ band embryo; presumptive embryonic/larval digestive system; sensory nervous system primordium; and spe…	-1.72582
FBgn0027598	CIN85 and CD2AP related	cindr	protein_coding	Exhibits GTPase activating protein binding activity; SH3 domain binding activity; and cell adhesion molecule binding activity. Involved in several processes, including adherens junction assembly; border follicle cell migration; and positive regulation of receptor-mediated endocytosis. Localizes to several cellular components, including apical cortex; fusome; and midbody. Is expressed in adult hea…	-0.688095
FBgn0027600	obstructor-B	obst-B	protein_coding	Predicted to have chitin binding activity. Predicted to be involved in chitin metabolic process. Predicted to localize to chitin-based extracellular matrix. Is expressed in epithelium and foregut.	-8.679
FBgn0027601	pudgy	pdgy	protein_coding	Exhibits long-chain fatty acid-CoA ligase activity. Involved in fatty-acyl-CoA biosynthetic process; long-chain fatty acid metabolic process; and triglyceride catabolic process. Localizes to mitochondrion. Is expressed in several structures, including extended germ band embryo; fat body; germ layer; presumptive embryonic/larval system; and stage 5 embryo.	-0.845107
FBgn0027611	Lysosomal alpha-mannosidase II	LManII	protein_coding	Exhibits mannosyl-oligosaccharide 1,2-alpha-mannosidase activity. Predicted to be involved in mannose metabolic process. Localizes to extracellular region. Is expressed in several structures, including anterior ectoderm anlage; embryonic/larval midgut; extended germ band embryo; foregut primordium; and yolk nucleus. Human ortholog(s) of this gene implicated in alpha-mannosidosis. Orthologous to h…	-0.937653
FBgn0027844	Carbonic anhydrase 1	CAH1	protein_coding	Exhibits carbonate dehydratase activity. Involved in one-carbon metabolic process. Predicted to localize to cytoplasm. Is expressed in adult fat body; adult head; and embryonic/larval midgut. Human ortholog(s) of this gene implicated in autosomal recessive osteopetrosis 3 and osteopetrosis. Orthologous to several human genes including CA2 (carbonic anhydrase 2); CA5A (carbonic anhydrase 5A); and …	-2.52551
FBgn0027934	pseudo	alpha-Est4aPsi	pseudogene	No description available	-7.42029
FBgn0028331	lethal (1) G0289	l(1)G0289	protein_coding	Is expressed in several structures, including anlage in statu nascendi; embryonic/larval muscle system; epithelium; gonad; and gut section. Orthologous to several human genes including PLXDC1 (plexin domain containing 1).	-2.21464
FBgn0028371	jitterbug	jbug	protein_coding	Involved in establishment of body hair or bristle planar orientation; photoreceptor cell axon guidance; and response to mechanical stimulus. Is expressed in several structures, including atrium; ectoderm; ectoderm anlage; extended germ band embryo; and presumptive embryonic/larval system.	-2.61503
FBgn0028379	farinelli	fan	protein_coding	Predicted to have FFAT motif binding activity. Involved in sperm individualization. Localizes to endoplasmic reticulum. Is expressed in adult head. Human ortholog(s) of this gene implicated in amyotrophic lateral sclerosis; amyotrophic lateral sclerosis type 8; autosomal dominant adult-onset proximal spinal muscular atrophy; and spinal muscular atrophy. Orthologous to human VAPB (VAMP associated …	-3.68283
FBgn0028397	Tob	Tob	protein_coding	Predicted to have transcription corepressor activity. Involved in long-term memory; positive regulation of protein-containing complex assembly; and protein stabilization. Localizes to cell body and synaptic membrane. Is expressed in Kenyon cell; adult brain; synaptic neuropil; and wing disc. Orthologous to several human genes including TOB1 (transducer of ERBB2, 1).	-1.91477
FBgn0028400	Synaptotagmin 4	Syt4	protein_coding	Exhibits SNARE binding activity; calcium-dependent phospholipid binding activity; and phosphatidylserine binding activity. Involved in positive regulation of vesicle fusion; regulation of neurotransmitter secretion; and regulation of synaptic plasticity. Localizes to several cellular components, including apical plasma membrane; neuromuscular junction; and postsynaptic membrane. Is expressed in s…	-5.56768
FBgn0028408	DNA fragmentation factor-related protein 2	Drep2	protein_coding	Involved in negative regulation of neuron death. Localizes to postsynaptic membrane. Is expressed in several structures, including adult head; central nervous system; and wing disc. Human ortholog(s) of this gene implicated in familial partial lipodystrophy type 5 and obesity. Orthologous to human CIDEA (cell death inducing DFFA like effector a); CIDEB (cell death inducing DFFA like effector b); …	-2.9479
FBgn0028412	Mst33A	Mst33A	protein_coding	No description available	-6.95791
FBgn0028481	uncharacterized protein	CG4341	protein_coding	Predicted to have mannosyltransferase activity. Is expressed in spermatozoon. Orthologous to human TMTC2 (transmembrane O-mannosyltransferase targeting cadherins 2).	-6.89477
FBgn0028487	flyers-cup	f-cup	protein_coding	Is expressed in several structures, including anterior endoderm; embryonic brain; embryonic/larval midgut; extended germ band embryo; and male germline cyst. Orthologous to human LRRC40 (leucine rich repeat containing 40).	-2.54888
FBgn0028496	uncharacterized protein	CG30116	protein_coding	Is expressed in several structures, including embryonic/larval midgut; embryonic/larval nervous system; presumptive embryonic/larval system; ventral midline of embryo; and ventral sensory complex primordium.	-3.46485
FBgn0028499	uncharacterized protein	CG7985	protein_coding	Predicted to have beta-N-acetylhexosaminidase activity. Localizes to mitochondrion. Is expressed in adult brain cell body rind; adult head; and adult optic lobe. Orthologous to human HEXD (hexosaminidase D).	-3.39156
FBgn0028504	uncharacterized protein	CG12182	protein_coding	Is expressed in wing disc.	-1.1758
FBgn0028513	uncharacterized protein	CG9254	protein_coding	Predicted to have transmembrane transporter activity. Predicted to be involved in anion transport. Predicted to localize to integral component of membrane and plasma membrane. Is expressed in adult head.	-4.25755
FBgn0028542	Nimrod B4	NimB4	protein_coding	Predicted to be involved in defense response to bacterium. Predicted to localize to extracellular region.	-2.72373
FBgn0028543	Nimrod B2	NimB2	protein_coding	Involved in mesoderm development. Predicted to localize to extracellular region.	-0.869398
FBgn0028550	Activating transcription factor 3	Atf3	protein_coding	Exhibits sequence-specific DNA binding activity. Involved in several processes, including immune response; lipid homeostasis; and regulation of lipid storage. Localizes to nucleus. Is expressed in several structures, including embryonic/larval central nervous system; embryonic/larval digestive system; endocrine system component; epithelium; and larval imaginal tissue. Orthologous to human JDP2 (J…	-0.764622
FBgn0028567	robl62A	robl62A	protein_coding	Predicted to have dynein intermediate chain binding activity. Predicted to be involved in microtubule-based movement. Predicted to localize to centrosome; cytoplasm; and cytoplasmic dynein complex. Is expressed in primary spermatocyte and spermatozoon. Orthologous to human DYNLRB1 (dynein light chain roadblock-type 1) and DYNLRB2 (dynein light chain roadblock-type 2).	-7.59076
FBgn0028622	quasimodo	qsm	protein_coding	Involved in locomotor rhythm. Is expressed in several structures, including adult pacemaker neurons; central nervous system; extended germ band embryo; imaginal disc; and presumptive embryonic/larval system.	-7.60841
FBgn0028645	beaten path Ib	beat-Ib	protein_coding	Predicted to be involved in heterophilic cell-cell adhesion via plasma membrane cell adhesion molecules and motor neuron axon guidance. Predicted to localize to integral component of plasma membrane.	-6.84717
FBgn0028658	Adenosine deaminase, tRNA-specific 1	Adat1	protein_coding	Exhibits RNA binding activity and tRNA-specific adenosine deaminase activity. Involved in tRNA modification. Predicted to localize to cytoplasm and nucleolus. Is expressed in several structures, including germ layer; presumptive embryonic/larval central nervous system; and ventral nerve cord. Orthologous to human ADAT1 (adenosine deaminase tRNA specific 1).	-2.86032
FBgn0028704	Nckx30C	Nckx30C	protein_coding	Exhibits calcium, potassium:sodium antiporter activity. Involved in calcium ion transmembrane transport; compound eye development; and sodium ion transport. Localizes to integral component of membrane. Is expressed in central nervous system; head; imaginal disc; photoreceptor cell; and presumptive embryonic/larval central nervous system. Human ortholog(s) of this gene implicated in congenital sta…	-4.17211
FBgn0028743	Double hit	Dhit	protein_coding	Exhibits G-protein alpha-subunit binding activity; GDP-dissociation inhibitor activity; and GTPase activator activity. Involved in positive regulation of GTPase activity. Is expressed in adult head. Orthologous to several human genes including RGS17 (regulator of G protein signaling 17).	-1.34536
FBgn0028847	uncharacterized protein	CG9014	protein_coding	Predicted to have ubiquitin protein ligase activity and zinc ion binding activity. Predicted to be involved in protein polyubiquitination. Orthologous to human RNF41 (ring finger protein 41).	-6.87579
FBgn0028852	uncharacterized protein	CG15262	protein_coding	Predicted to have poly(A)-specific ribonuclease activity. Predicted to be involved in negative regulation of translation and nuclear-transcribed mRNA poly(A) tail shortening. Predicted to localize to CCR4-NOT core complex and P-body. Orthologous to human CNOT2 (CCR4-NOT transcription complex subunit 2).	-7.06314
FBgn0028857	uncharacterized protein	CG12448	protein_coding	Orthologous to human SPATA17 (spermatogenesis associated 17).	-6.41649
FBgn0028862	down and out	dao	protein_coding	Localizes to plasma membrane. Is expressed in adult head; embryonic brain; and ventral nerve cord. Orthologous to human SMYD4 (SET and MYND domain containing 4).	-7.6284
FBgn0028875	nicotinic Acetylcholine Receptor alpha5	nAChRalpha5	protein_coding	Exhibits acetylcholine binding activity. Contributes to acetylcholine-gated cation-selective channel activity. Involved in cation transport. Localizes to acetylcholine-gated channel complex. Is expressed in adult head and lamina monopolar neuron L4. Human ortholog(s) of this gene implicated in schizophrenia. Orthologous to several human genes including CHRFAM7A (CHRNA7 (exons 5-10) and FAM7A (exo…	-4.29856
FBgn0028884	uncharacterized protein	CG4892	protein_coding	Predicted to localize to cytoplasm. Orthologous to human CDV3 (CDV3 homolog).	-9.15425
FBgn0028887	uncharacterized protein	CG3491	protein_coding	Predicted to have chromatin DNA binding activity and histone binding activity. Predicted to be involved in regulation of transcription, DNA-templated. Predicted to localize to nucleus. Orthologous to human SBNO1 (strawberry notch homolog 1) and SBNO2 (strawberry notch homolog 2).	-8.4693
FBgn0028893	uncharacterized protein	CG31819	protein_coding	No description available	-6.87579
FBgn0028897	uncharacterized protein	CG4935	protein_coding	Predicted to have molecular adaptor activity. Predicted to be involved in mRNA splicing, via spliceosome. Localizes to catalytic step 2 spliceosome and precatalytic spliceosome. Is expressed in organism. Orthologous to human WDR83 (WD repeat domain 83).	-2.42132
FBgn0028899	uncharacterized protein	CG31817	protein_coding	Is expressed in spermatozoon.	-3.9361
FBgn0028900	uncharacterized protein	CG18518	protein_coding	No description available	-6.83408
FBgn0028901	uncharacterized protein	CG18109	protein_coding	Predicted to contribute to microtubule minus-end binding activity. Predicted to be involved in meiotic cell cycle; microtubule cytoskeleton organization; and mitotic cell cycle. Predicted to localize to centrosome; equatorial microtubule organizing center; and gamma-tubulin small complex.	-7.51276
FBgn0028913	uncharacterized protein	CG3473	protein_coding	Predicted to have ubiquitin conjugating enzyme activity. Predicted to be involved in postreplication repair and protein K63-linked ubiquitination. Predicted to localize to nucleus and ubiquitin ligase complex. Is expressed in adult head. Orthologous to human UBE2N (ubiquitin conjugating enzyme E2 N) and UBE2NL (ubiquitin conjugating enzyme E2 N like (gene/pseudogene)).	-6.88482
FBgn0028938	Vajk1	Vajk1	protein_coding	Exhibits chitin binding activity. Involved in chitin-based cuticle development. Localizes to chitin-based extracellular matrix. Is expressed in adult head; dorsal ectoderm anlage; and organism.	-8.39419
FBgn0028941	uncharacterized protein	CG16853	protein_coding	No description available	-4.50263
FBgn0028942	uncharacterized protein	CG16852	protein_coding	No description available	-7.30646
FBgn0028952	Kinetochore and EB1 associated basic protein	Kebab	protein_coding	Exhibits kinetochore binding activity and microtubule binding activity. Localizes to condensed chromosome kinetochore; perinuclear region of cytoplasm; and spindle microtubule. Is expressed in organism.	-4.4764
FBgn0028962	Alanyl-tRNA synthetase, mitochondrial	AlaRS-m	protein_coding	Predicted to have anion binding activity; catalytic activity, acting on a tRNA; and tRNA binding activity. Predicted to be involved in alanyl-tRNA aminoacylation and tRNA modification. Predicted to localize to mitochondrion. Is expressed in adult head; embryonic/larval midgut; and organism. Human ortholog(s) of this gene implicated in combined oxidative phosphorylation deficiency 8. Orthologous t…	-1.53807
FBgn0028990	Serpin 27A	Spn27A	protein_coding	Exhibits serine-type endopeptidase inhibitor activity. Involved in several processes, including behavioral response to ethanol; defense response to other organism; and negative regulation of cellular metabolic process. Localizes to perivitelline space. Is expressed in several structures, including embryonic/larval dorsal vessel; extraembryonic structure; presumptive embryonic/larval digestive sys…	-2.02108
FBgn0028996	onecut	onecut	protein_coding	Exhibits DNA-binding transcription activator activity, RNA polymerase II-specific. Involved in positive regulation of transcription by RNA polymerase II. Localizes to nucleus. Is expressed in several structures, including dorsal closure embryo; embryonic/larval central nervous system; head segment; presumptive embryonic/larval nervous system; and visual system. Orthologous to several human genes …	-3.65112
FBgn0028999	nervous fingers 1	nerfin-1	protein_coding	Predicted to have DNA-binding transcription repressor activity, RNA polymerase II-specific. Involved in axon guidance and positive regulation of neuron differentiation. Predicted to localize to nucleus and transcription repressor complex. Is expressed in several structures, including central nervous system; extended germ band embryo; eye disc; sensory nervous system primordium; and somatic precur…	-5.4868
FBgn0029002	midkine and pleiotrophin 2	miple2	protein_coding	Exhibits heparin binding activity. Involved in determination of adult lifespan. Localizes to extracellular region. Is expressed in several structures, including embryonic epidermis; extended germ band embryo; gastrula embryo; gut section; and imaginal disc.	-3.69883
FBgn0029003	mab-21	mab-21	protein_coding	Is expressed in several structures, including embryonic epidermis; embryonic/larval nervous system; extended germ band embryo; spermatozoon; and ventral midline of embryo. Human ortholog(s) of this gene implicated in coloboma and syndromic microphthalmia 14. Orthologous to human MAB21L1 (mab-21 like 1) and MAB21L2 (mab-21 like 2).	-4.97907
FBgn0029082	hibris	hbs	protein_coding	Predicted to have cell adhesion molecule binding activity. Involved in several processes, including Malpighian tubule stellate cell differentiation; compound eye morphogenesis; and heterophilic cell-cell adhesion via plasma membrane cell adhesion molecules. Localizes to adherens junction and apical plasma membrane. Colocalizes with endosome. Is expressed in several structures, including excretory…	-6.09102
FBgn0029093	cathD	cathD	protein_coding	Predicted to have aspartic-type endopeptidase activity. Involved in defense response to Gram-negative bacterium and nurse cell apoptotic process. Localizes to lysosome. Is expressed in several structures, including blastoderm embryo; epithelium; extended germ band embryo; germ layer; and lateral cord neurons. Used to study neuronal ceroid lipofuscinosis. Human ortholog(s) of this gene implicated …	-1.13513
FBgn0029123	SoxNeuro	SoxN	protein_coding	Exhibits DNA-binding transcription factor activity, RNA polymerase II-specific and chromatin DNA binding activity. Involved in several processes, including negative regulation of canonical Wnt signaling pathway; nervous system development; and regionalization. Localizes to nucleus. Is expressed in several structures, including central nervous system; ectoderm; ectoderm anlage; epidermis; and exte…	-5.81995
FBgn0029147	NtR	NtR	protein_coding	Predicted to have neurotransmitter receptor activity. Predicted to be involved in several processes, including chemical synaptic transmission; nervous system process; and regulation of membrane potential. Predicted to localize to integral component of plasma membrane; neuron projection; and synapse. Is expressed in several structures, including dorsal imaginal tissue; extended germ band embryo; l…	-2.5455
FBgn0029167	Hemolectin	Hml	protein_coding	Exhibits protein homodimerization activity. Involved in hemolymph coagulation. Localizes to extracellular region. Is expressed in several structures, including adult head; circulatory system; embryonic/larval hindgut; and primary spermatocyte. Human ortholog(s) of this gene implicated in several diseases, including Behcet's disease; autosomal recessive nonsyndromic deafness 18B; end stage renal d…	-1.93023
FBgn0029170	TweedleT	TwdlT	protein_coding	Predicted to be a structural constituent of chitin-based cuticle. Predicted to be involved in body morphogenesis and chitin-based cuticle development. Predicted to localize to extracellular matrix. Is expressed in several structures, including embryonic head epidermis; embryonic/larval posterior spiracle; foregut; lateral cord neurons; and ventral nerve cord primordium.	-8.28327
FBgn0029174	FK506-binding protein 59kD	Fkbp59	protein_coding	Predicted to have FK506 binding activity and peptidyl-prolyl cis-trans isomerase activity. Involved in detection of light stimulus involved in visual perception and regulation of calcium ion transport. Localizes to inaD signaling complex. Is expressed in several structures, including embryonic/larval circulatory system; embryonic/larval midgut; embryonic/larval midgut primordium; embryonic/larval…	-0.552147
FBgn0029175	sister of tout-velu	sotv	protein_coding	Exhibits N-acetylglucosaminyl-proteoglycan 4-beta-glucuronosyltransferase activity and acetylglucosaminyltransferase activity. Involved in heparin biosynthetic process; positive regulation of signal transduction; and proteoglycan biosynthetic process. Localizes to Golgi apparatus and endoplasmic reticulum. Is expressed in organism. Orthologous to human EXT2 (exostosin glycosyltransferase 2).	-2.35052
FBgn0029506	Tetraspanin 42Ee	Tsp42Ee	protein_coding	Localizes to fusome. Is expressed in several structures, including embryonic/larval nervous system; extended germ band embryo; presumptive embryonic/larval system; ventral midline of embryo; and yolk. Orthologous to human CD63 (CD63 molecule).	0.431715
FBgn0029508	Tetraspanin 42Ea	Tsp42Ea	protein_coding	Predicted to localize to integral component of plasma membrane. Is expressed in adult head; adult heart; extended germ band embryo; and presumptive embryonic/larval system. Orthologous to human CD63 (CD63 molecule).	-6.72779
FBgn0029518	uncharacterized protein	CG13376	protein_coding	No description available	-1.82202
FBgn0029522	uncharacterized protein	CG13373	protein_coding	Predicted to have CD27 receptor binding activity. Predicted to be involved in extrinsic apoptotic signaling pathway. Is expressed in organism. Orthologous to human SIVA1 (SIVA1 apoptosis inducing factor).	-1.88904
FBgn0029539	uncharacterized protein	CG11663	protein_coding	No description available	-8.08163
FBgn0029587	uncharacterized protein	CG14797	protein_coding	No description available	-3.3022
FBgn0029588	uncharacterized protein	CG14798	pseudogene	No description available	-1.66599
FBgn0029596	uncharacterized protein	CG14054	protein_coding	No description available	-2.51189
FBgn0029639	uncharacterized protein	CG14419	protein_coding	Is expressed in embryonic anal pad; embryonic dorsal epidermis; embryonic hindgut; embryonic large intestine; and embryonic ventral epidermis.	-3.02554
FBgn0029657	uncharacterized protein	CG12535	protein_coding	No description available	-1.18648
FBgn0029659	uncharacterized protein	CG16782	protein_coding	Is expressed in adult head.	-3.18359
FBgn0029662	uncharacterized protein	CG12206	protein_coding	Predicted to have electron transfer activity and protein disulfide oxidoreductase activity. Predicted to be involved in cell redox homeostasis. Is expressed in several structures, including atrium; embryonic/larval posterior spiracle; and epithelium. Human ortholog(s) of this gene implicated in autosomal recessive nonsyndromic deafness 101 and autosomal recessive nonsyndromic deafness 25. Ortholo…	-3.21426
FBgn0029702	uncharacterized protein	CG15572	protein_coding	No description available	-8.1745
FBgn0029703	uncharacterized protein	CG12692	protein_coding	No description available	-7.81803
FBgn0029705	uncharacterized protein	CG12693	protein_coding	No description available	-7.25472
FBgn0029708	uncharacterized protein	CG3556	protein_coding	Predicted to have cobalamin binding activity. Predicted to be involved in cobalamin transport. Predicted to localize to extracellular space. Human ortholog(s) of this gene implicated in Parkinson's disease; congenital intrinsic factor deficiency; megaloblastic anemia; pernicious anemia; and transcobalamin II deficiency. Orthologous to several human genes including TCN1 (transcobalamin 1).	-2.3217
FBgn0029710	uncharacterized protein	CG3568	protein_coding	Is expressed in spermatozoon.	-2.56826
FBgn0029728	uncharacterized protein	CG2861	protein_coding	No description available	-10.537
FBgn0029730	boilerman	boil	protein_coding	No description available	-7.77201
FBgn0029747	uncharacterized protein	CG5062	protein_coding	Predicted to localize to nucleoplasm. Is expressed in spermatozoon.	-7.69426
FBgn0029752	Thioredoxin T	TrxT	protein_coding	Predicted to have disulfide oxidoreductase activity. Involved in protein folding. Localizes to Y chromosome. Is expressed in organism; primary spermatocyte; spermatocyte; and testis. Orthologous to several human genes including TXN (thioredoxin).	-7.09981
FBgn0029753	uncharacterized protein	CG4198	protein_coding	No description available	-8.39115
FBgn0029769	fra mauro	frma	protein_coding	Predicted to have metalloendopeptidase activity. Involved in negative regulation of female receptivity, post-mating. Orthologous to human KEL (Kell metallo-endopeptidase (Kell blood group)).	-6.68884
FBgn0029800	lin-52	lin-52	protein_coding	Involved in compound eye development; negative regulation of execution phase of apoptosis; and negative regulation of transcription by RNA polymerase II. Localizes to chromosome and nucleus. Is expressed in several structures, including embryonic/larval central nervous system; embryonic/larval digestive system; imaginal disc; oocyte nucleus; and ovary. Orthologous to human LIN52 (lin-52 DREAM Muv…	-2.9158
FBgn0029810	uncharacterized protein	CG12239	protein_coding	Is expressed in embryonic brain; embryonic stomatogastric nervous system; and ventral nerve cord.	-8.51353
FBgn0029814	uncharacterized protein	CG15765	protein_coding	Predicted to have carbohydrate binding activity and signaling receptor activity. Involved in nervous system development. Is expressed in several structures, including embryonic brain; embryonic/larval nervous system; and ventral midline of embryo.	-5.35805
FBgn0029820	uncharacterized protein	CG16721	protein_coding	Predicted to be involved in cAMP-mediated signaling. Predicted to localize to nucleus. Is expressed in adult head and organism. Orthologous to several human genes including TCP11 (t-complex 11); TCP11L1 (t-complex 11 like 1); and TCP11L2 (t-complex 11 like 2).	-1.24776
FBgn0029823	Serine hydroxymethyl transferase	Shmt	protein_coding	Exhibits glycine hydroxymethyltransferase activity. Involved in behavioral response to ethanol; carboxylic acid metabolic process; and regulation of circadian rhythm. Localizes to cytoplasm and nucleus. Is expressed in several structures, including adult heart; embryonic/larval fat body; embryonic/larval midgut; germ layer derivative; and yolk nucleus. Used to study alcohol use disorder. Human or…	-1.11811
FBgn0029856	uncharacterized protein	CG11700	protein_coding	Predicted to have protein tag and ubiquitin protein ligase binding activity. Involved in determination of adult lifespan and negative regulation of reproductive process. Predicted to localize to cytosolic small ribosomal subunit and nucleus. Is expressed in organism; polar primary spermatocyte; and testis. Orthologous to human UBB (ubiquitin B).	-4.32384
FBgn0029858	mulder	mldr	protein_coding	Predicted to have ribonuclease P activity. Involved in mitochondrial tRNA processing. Localizes to mitochondrial ribonuclease P complex. Is expressed in organism. Orthologous to human PRORP (protein only RNase P catalytic subunit).	-3.48573
FBgn0029864	uncharacterized protein	CG15894	protein_coding	Is expressed in adult head.	-5.89578
FBgn0029898	uncharacterized protein	CG14439	protein_coding	Predicted to be involved in transmembrane transport. Predicted to localize to integral component of membrane. Is expressed in adult head.	-4.08239
FBgn0029939	uncharacterized protein	CG9650	protein_coding	Predicted to have DNA-binding transcription factor activity and sequence-specific DNA binding activity. Involved in negative regulation of peptide hormone secretion. Localizes to cytosol. Is expressed in several structures, including adult brain cell body rind; dorsal sensory complex proper primordium; extended germ band embryo; foregut primordium; and presumptive embryonic/larval system. Used to…	-7.0468
FBgn0029940	uncharacterized protein	CG1958	protein_coding	No description available	-5.9929
FBgn0029946	uncharacterized protein	CG15034	protein_coding	Is expressed in adult head.	-7.8257
FBgn0029950	uncharacterized protein	CG9657	protein_coding	Predicted to have symporter activity. Predicted to be involved in sodium ion transport. Predicted to localize to membrane. Is expressed in adult head; adult main segment of Malpighian tubule; lateral cord neurons; and ventral nerve cord. Orthologous to human SLC5A12 (solute carrier family 5 member 12) and SLC5A8 (solute carrier family 5 member 8).	-8.60139
FBgn0029951	uncharacterized protein	CG11369	protein_coding	No description available	-6.25069
FBgn0029986	uncharacterized protein	CG15332	protein_coding	Is expressed in organism.	-2.49027
FBgn0030027	uncharacterized protein	CG1632	protein_coding	Predicted to be involved in proteolysis. Is expressed in spermatozoon.	-6.18161
FBgn0030029	uncharacterized protein	CG15343	protein_coding	Predicted to have pyridoxamine-phosphate oxidase activity. Predicted to be involved in pyridoxal phosphate biosynthetic process.	-2.74745
FBgn0030030	uncharacterized protein	CG1636	protein_coding	Is expressed in adult head.	-3.51934
FBgn0030037	Mitoguardin	Miga	protein_coding	Involved in mitochondrion organization; photoreceptor cell maintenance; and regulation of mitochondrial fusion. Localizes to mitochondrion. Is expressed in adult head. Orthologous to human MIGA1 (mitoguardin 1) and MIGA2 (mitoguardin 2).	-0.727406
FBgn0030050	uncharacterized protein	CG12111	protein_coding	Predicted to have carbohydrate binding activity. Is expressed in adult head and organism. Orthologous to human CLEC6A (C-type lectin domain containing 6A) and CLEC4E (C-type lectin domain family 4 member E).	-3.72754
FBgn0030058	uncharacterized protein	CG11294	protein_coding	Predicted to have DNA-binding transcription factor activity, RNA polymerase II-specific and RNA polymerase II transcription regulatory region sequence-specific DNA binding activity. Predicted to be involved in regulation of transcription by RNA polymerase II. Predicted to localize to nuclear chromatin. Orthologous to human ESX1 (ESX homeobox 1).	-3.96309
FBgn0030065	uncharacterized protein	CG12075	protein_coding	Is expressed in several structures, including embryonic/larval salivary gland; extended germ band embryo; foregut primordium; integumentary specialization; and presumptive embryonic/larval system.	-2.25111
FBgn0030183	uncharacterized protein	CG15309	protein_coding	Involved in regulation of synapse organization. Orthologous to several human genes including YPEL2 (yippee like 2).	-3.59813
FBgn0030189	uncharacterized protein	CG2909	protein_coding	Is expressed in organism and wing disc.	-2.90841
FBgn0030191	uncharacterized protein	CG15306	protein_coding	Predicted to have microtubule plus-end binding activity. Predicted to be involved in protein localization to microtubule plus-end; regulation of microtubule polymerization or depolymerization; and spindle assembly. Predicted to localize to microtubule cytoskeleton. Is expressed in adult head.	-8.96183
FBgn0030217	uncharacterized protein	CG2124	protein_coding	Predicted to have RNA binding activity. Predicted to localize to mitochondrion. Is expressed in spermatozoon. Orthologous to human FASTKD5 (FAST kinase domains 5).	-1.53707
FBgn0030244	uncharacterized protein	CG2157	protein_coding	Is expressed in embryonic primordium of adult salivary gland; embryonic/larval posterior spiracle; and presumptive embryonic/larval system.	-2.37183
FBgn0030271	uncharacterized protein	CG15202	protein_coding	Predicted to localize to extracellular space. Is expressed in embryonic/larval salivary gland.	-2.0237
FBgn0030278	uncharacterized protein	CG15200	protein_coding	Involved in sperm competition.	-8.01925
FBgn0030283	uncharacterized protein	CG15198	protein_coding	Is expressed in spermatozoon.	-6.77082
FBgn0030313	Receptor accessory protein like 1	Reepl1	protein_coding	Involved in male germ-line cyst formation.	-7.80163
FBgn0030319	uncharacterized protein	CG2533	protein_coding	No description available	-5.76611
FBgn0030326	uncharacterized protein	CG2444	protein_coding	Predicted to localize to extracellular space.	-3.56629
FBgn0030334	karl	Karl	protein_coding	Predicted to be involved in lipid metabolic process and response to reactive oxygen species. Predicted to localize to cytoplasm.	0.474886
FBgn0030345	uncharacterized protein	CG1847	protein_coding	Is expressed in crystal cell; organism; and procrystal cell. Human ortholog(s) of this gene implicated in Leber congenital amaurosis; Leber congenital amaurosis 4; blindness; pituitary adenoma 1; and retinitis pigmentosa. Orthologous to several human genes including AIP (aryl hydrocarbon receptor interacting protein).	-2.4015
FBgn0030358	uncharacterized protein	CG10362	protein_coding	Predicted to have lipid binding activity. Predicted to be involved in intracellular signal transduction; mitochondrial calcium ion homeostasis; and mitochondrion-endoplasmic reticulum membrane tethering. Predicted to localize to mitochondria-associated endoplasmic reticulum membrane. Is expressed in adult head. Orthologous to human PDZD8 (PDZ domain containing 8).	-6.87579
FBgn0030362	regucalcin	regucalcin	protein_coding	Predicted to have calcium ion binding activity and gluconolactonase activity. Involved in multicellular organism reproduction. Localizes to extracellular space. Is expressed in several structures, including embryonic/larval somatic muscle; extended germ band embryo; spermatozoon; wing disc; and yolk nucleus. Orthologous to human RGN (regucalcin).	-4.03247
FBgn0030376	uncharacterized protein	CG2750	protein_coding	No description available	-7.89083
FBgn0030389	uncharacterized protein	CG15927	protein_coding	No description available	-7.48011
FBgn0030394	Cuticular protein 11A	Cpr11A	protein_coding	Predicted to be a structural constituent of chitin-based larval cuticle. Predicted to be involved in chitin-based cuticle development. Predicted to localize to chitin-based extracellular matrix. Is expressed in embryonic dorsal epidermis; embryonic ventral epidermis; and prothoracic gland.	-3.66198
FBgn0030417	uncharacterized protein	CG15725	protein_coding	Predicted to have DNA-binding transcription factor activity and RNA polymerase II cis-regulatory region sequence-specific DNA binding activity. Predicted to be involved in regulation of transcription by RNA polymerase II. Predicted to localize to nucleus. Orthologous to human BACH1 (BTB domain and CNC homolog 1).	-2.16878
FBgn0030418	uncharacterized protein	CG4004	protein_coding	Localizes to nucleus.	-2.1089
FBgn0030425	Neprilysin 6	Nep6	protein_coding	Predicted to have metalloendopeptidase activity. Predicted to be involved in proteolysis. Is expressed in adult head. Orthologous to human KEL (Kell metallo-endopeptidase (Kell blood group)).	-2.93713
FBgn0030437	hector	hec	protein_coding	Predicted to have calcitonin receptor activity and neuropeptide receptor activity. Involved in male courtship behavior. Predicted to localize to integral component of membrane and plasma membrane. Is expressed in adult head and neuropil. Human ortholog(s) of this gene implicated in hereditary lymphedema and osteoporosis. Orthologous to human CALCR (calcitonin receptor) and CALCRL (calcitonin rece…	-7.48684
FBgn0030438	uncharacterized protein	CG15721	protein_coding	Involved in chorion-containing eggshell formation. Predicted to localize to egg chorion.	-8.11499
FBgn0030482	uncharacterized protein	CG1673	protein_coding	Predicted to have branched-chain-amino-acid transaminase activity. Predicted to be involved in leucine biosynthetic process and valine biosynthetic process. Predicted to localize to mitochondrion. Is expressed in adult head and spermatozoon. Orthologous to human BCAT1 (branched chain amino acid transaminase 1) and BCAT2 (branched chain amino acid transaminase 2).	-1.21481
FBgn0030483	uncharacterized protein	CG12725	protein_coding	No description available	-9.4554
FBgn0030484	Glutathione S transferase T4	GstT4	protein_coding	Predicted to have glutathione peroxidase activity and glutathione transferase activity. Predicted to be involved in glutathione metabolic process. Predicted to localize to cytoplasm. Is expressed in adult head; embryonic dorsal epidermis; embryonic head epidermis; embryonic ventral epidermis; and yolk nucleus. Orthologous to human GSTT2 (glutathione S-transferase theta 2 (gene/pseudogene)).	-4.76174
FBgn0030485	uncharacterized protein	CG1998	protein_coding	Predicted to have C-4 methylsterol oxidase activity. Predicted to be involved in sterol biosynthetic process. Predicted to localize to endoplasmic reticulum membrane. Is expressed in adult head. Orthologous to human FAXDC2 (fatty acid hydroxylase domain containing 2).	-2.94444
FBgn0030505	NFAT nuclear factor	NFAT	protein_coding	Predicted to have several functions, including DNA-binding transcription factor activity; RNA polymerase II cis-regulatory region sequence-specific DNA binding activity; and chromatin binding activity. Involved in negative regulation of synaptic vesicle exocytosis and response to salt stress. Predicted to localize to cytosol; nucleus; and transcription regulator complex. Is expressed in several s…	-1.0794
FBgn0030508	uncharacterized protein	CG15760	protein_coding	Predicted to localize to integral component of organelle membrane.	-8.95586
FBgn0030511	uncharacterized protein	CG11158	protein_coding	Is expressed in embryonic/larval muscle system; embryonic/larval somatic muscle; somatic muscle primordium; and visceral muscle primordium.	-1.89304
FBgn0030520	Programmed cell death 4	Pdcd4	protein_coding	Involved in germarium-derived female germ-line cyst formation and positive regulation of stem cell differentiation. Localizes to cytosol. Is expressed in several structures, including adult brain; endoderm anlage; extended germ band embryo; germ layer; and gonad. Orthologous to human PDCD4 (programmed cell death 4).	-1.63487
FBgn0030536	uncharacterized protein	CG11068	protein_coding	No description available	-3.19624
FBgn0030558	uncharacterized protein	CG1461	protein_coding	Predicted to have L-tyrosine:2-oxoglutarate aminotransferase activity and pyridoxal phosphate binding activity. Predicted to be involved in aromatic amino acid family metabolic process and biosynthetic process. Human ortholog(s) of this gene implicated in tyrosinemia and tyrosinemia type II. Orthologous to human TAT (tyrosine aminotransferase).	-7.80764
FBgn0030559	uncharacterized protein	CG13404	protein_coding	Predicted to be involved in positive regulation of plasminogen activation. Is expressed in adult head. Orthologous to human PLGRKT (plasminogen receptor with a C-terminal lysine).	-6.22175
FBgn0030566	Nascent-associated complex beta-subunit-like, testis 4	betaNACtes4	protein_coding	Predicted to localize to cytosol; nascent polypeptide-associated complex; and polysomal ribosome. Is expressed in adult head.	-7.72804
FBgn0030586	uncharacterized protein	CG12539	protein_coding	Predicted to have oxidoreductase activity. Predicted to be involved in ecdysteroid metabolic process. Orthologous to human CHDH (choline dehydrogenase).	-3.80826
FBgn0030588	uncharacterized protein	CG9521	protein_coding	Predicted to have oxidoreductase activity. Predicted to be involved in ecdysteroid metabolic process. Orthologous to human CHDH (choline dehydrogenase).	-4.31448
FBgn0030589	uncharacterized protein	CG9519	protein_coding	Predicted to have oxidoreductase activity. Predicted to be involved in ecdysteroid metabolic process. Is expressed in ejaculatory bulb; male accessory gland; and organism. Orthologous to human CHDH (choline dehydrogenase).	-7.26186
FBgn0030590	uncharacterized protein	CG9518	protein_coding	Predicted to have oxidoreductase activity. Involved in response to endoplasmic reticulum stress. Is expressed in presumptive embryonic/larval system. Orthologous to human CHDH (choline dehydrogenase).	-5.09574
FBgn0030594	fezzik	fiz	protein_coding	Predicted to have ecdysone oxidase activity. Involved in mesoderm development. Is expressed in adult head. Orthologous to human CHDH (choline dehydrogenase).	-2.73531
FBgn0030595	uncharacterized protein	CG14406	protein_coding	No description available	-3.87138
FBgn0030596	uncharacterized protein	CG12398	protein_coding	Predicted to have oxidoreductase activity. Predicted to be involved in ecdysteroid metabolic process. Localizes to egg chorion. Orthologous to human CHDH (choline dehydrogenase).	-3.76323
FBgn0030597	Ecdysone oxidase	Eo	protein_coding	Exhibits ecdysone oxidase activity. Involved in ecdysone metabolic process. Orthologous to human CHDH (choline dehydrogenase).	-3.12635
FBgn0030598	uncharacterized protein	CG9503	protein_coding	Predicted to have oxidoreductase activity. Predicted to be involved in ecdysteroid metabolic process. Is expressed in embryonic/larval dorsal trunk and embryonic/larval trachea. Orthologous to human CHDH (choline dehydrogenase).	-3.03333
FBgn0030607	doppelganger von brummer	dob	protein_coding	Predicted to have triglyceride lipase activity. Predicted to be involved in lipid homeostasis and triglyceride catabolic process. Predicted to localize to cytoplasm; lipid droplet; and membrane. Is expressed in organism. Orthologous to human PNPLA5 (patatin like phospholipase domain containing 5).	-4.73954
FBgn0030628	uncharacterized protein	CG9114	protein_coding	Is expressed in organism.	-1.55443
FBgn0030629	uncharacterized protein	CG9123	protein_coding	Predicted to be involved in cell population proliferation and ribosome biogenesis. Predicted to localize to nucleolus. Is expressed in several structures, including anterior endoderm anlage; embryonic/larval midgut primordium; embryonic/larval muscle system; germ layer; and spermatozoon. Orthologous to human PAK1IP1 (PAK1 interacting protein 1).	-3.61577
FBgn0030647	uncharacterized protein	CG6324	protein_coding	Orthologous to human RPTN (repetin).	-5.95595
FBgn0030648	uncharacterized protein	CG6340	protein_coding	Localizes to nucleoplasm. Is expressed in several structures, including central nervous system; embryonic/larval midgut; embryonic/larval nervous system; extended germ band embryo; and gonad. Orthologous to human RSRC2 (arginine and serine rich coiled-coil 2).	-0.984529
FBgn0030653	uncharacterized protein	CG7860	protein_coding	Predicted to have asparaginase activity and beta-aspartyl-peptidase activity. Predicted to be involved in asparagine catabolic process via L-aspartate. Predicted to localize to cytoplasm. Is expressed in Malpighian tubule primordium; crystal cell; embryonic Malpighian tubule; embryonic/larval midgut; and yolk nucleus. Orthologous to human ASRGL1 (asparaginase and isoaspartyl peptidase 1).	-6.82293
FBgn0030654	uncharacterized protein	CG15643	protein_coding	Is expressed in organism. Orthologous to human SPRING1 (SREBF pathway regulator in golgi 1).	-4.29237
FBgn0030664	uncharacterized protein	CG8119	protein_coding	Predicted to have DNA binding activity. Predicted to be involved in regulation of transcription by RNA polymerase II. Predicted to localize to nucleus and transcription regulator complex.	-8.69138
FBgn0030667	uncharacterized protein	CG15599	protein_coding	No description available	-4.67097
FBgn0030697	uncharacterized protein	CG8565	protein_coding	Predicted to have MAP kinase activity. Predicted to be involved in several processes, including protein phosphorylation; regulation of mRNA processing; and spliceosomal complex assembly. Predicted to localize to cytoplasm and nucleus. Orthologous to human SRPK2 (SRSF protein kinase 2).	-8.06149
FBgn0030707	uncharacterized protein	CG8916	protein_coding	Predicted to contribute to chloride channel activity. Predicted to be involved in several processes, including chemical synaptic transmission; chloride transmembrane transport; and regulation of membrane potential. Predicted to localize to integral component of plasma membrane; neuron projection; and synapse. Human ortholog(s) of this gene implicated in several diseases, including alcohol use dis…	-7.5155
FBgn0030716	uncharacterized protein	CG9170	protein_coding	Is expressed in organism. Human ortholog(s) of this gene implicated in nephronophthisis 15. Orthologous to human CEP164 (centrosomal protein 164).	-4.81854
FBgn0030721	uncharacterized protein	CG12698	protein_coding	Orthologous to human CNBD2 (cyclic nucleotide binding domain containing 2).	-5.23691
FBgn0030722	uncharacterized protein	CG12395	protein_coding	Predicted to have microtubule binding activity. Predicted to be involved in regulation of cytoskeleton organization. Predicted to localize to axoneme. Orthologous to human SPEF1 (sperm flagellar 1).	-7.08163
FBgn0030723	defective proboscis extension response 18	dpr18	protein_coding	Involved in synapse organization. Predicted to localize to integral component of plasma membrane and neuron projection membrane. Is expressed in embryonic brain; lateral cord glial cell; and ventral nerve cord.	-3.47855
FBgn0030747	uncharacterized protein	CG4301	protein_coding	Predicted to have ATPase-coupled intramembrane lipid transporter activity. Predicted to be involved in phospholipid translocation. Predicted to localize to several cellular components, including endoplasmic reticulum; integral component of membrane; and trans-Golgi network. Is expressed in adult head. Human ortholog(s) of this gene implicated in X-linked congenital hemolytic anemia. Orthologous t…	-0.86967
FBgn0030757	uncharacterized protein	CG9902	protein_coding	No description available	-4.56653
FBgn0030763	uncharacterized protein	CG9782	protein_coding	No description available	-3.51663
FBgn0030764	uncharacterized protein	CG9777	protein_coding	No description available	-7.32728
FBgn0030798	uncharacterized protein	CG13003	protein_coding	Is expressed in embryonic proventriculus and head mesoderm.	-7.5395
FBgn0030815	uncharacterized protein	CG8945	protein_coding	Predicted to have metallocarboxypeptidase activity. Predicted to be involved in proteolysis. Predicted to localize to extracellular space.	-2.41772
FBgn0030823	Tubulin tyrosine ligase-like 1A	TTLL1A	protein_coding	Predicted to have protein-glycine ligase activity; tubulin binding activity; and tubulin-glutamic acid ligase activity. Predicted to be involved in microtubule cytoskeleton organization; protein polyglutamylation; and protein polyglycylation. Predicted to localize to cilium. Orthologous to human TTLL1 (tubulin tyrosine ligase like 1).	-2.19864
FBgn0030859	uncharacterized protein	CG12990	protein_coding	Predicted to have transferase activity, transferring acyl groups other than amino-acyl groups. Is expressed in adult head.	-1.63503
FBgn0030933	uncharacterized protein	CG6470	protein_coding	Predicted to have nucleic acid binding activity. Is expressed in adult head.	-6.81646
FBgn0030936	uncharacterized protein	CG6481	protein_coding	No description available	-3.81482
FBgn0030940	uncharacterized protein	CG15040	protein_coding	No description available	-5.10383
FBgn0030968	uncharacterized protein	CG7322	protein_coding	Predicted to have L-xylulose reductase (NADP+) activity; carbonyl reductase (NADPH) activity; and oxidoreductase activity, acting on NAD(P)H, quinone or similar compound as acceptor. Predicted to be involved in glucose metabolic process and xylulose metabolic process. Is expressed in adult head; adult heart; embryonic/larval fat body; and organism. Human ortholog(s) of this gene implicated in pen…	-1.48891
FBgn0030994	Heterochromatin Protein 1D3 chromoshadow domain	HP1D3csd	protein_coding	Predicted to have chromatin binding activity. Predicted to be involved in chromosome organization. Predicted to localize to chromatin. Is expressed in germline cell and gonad.	-2.7497
FBgn0030995	uncharacterized protein	CG7914	protein_coding	Predicted to have cytochrome-b5 reductase activity, acting on NAD(P)H. Predicted to be involved in oxidation-reduction process. Orthologous to human CYB5RL (cytochrome b5 reductase like).	-3.91791
FBgn0030997	uncharacterized protein	CG7990	protein_coding	Predicted to be involved in GPI anchor biosynthetic process. Predicted to localize to endoplasmic reticulum membrane. Is expressed in adult head.	-3.05343
FBgn0031044	MAPK Phosphatase 4	MKP-4	protein_coding	Exhibits phosphatase activity. Involved in dephosphorylation and negative regulation of JUN kinase activity. Localizes to nucleus. Orthologous to human DUSP12 (dual specificity phosphatase 12).	-2.39243
FBgn0031064	uncharacterized protein	CG12531	protein_coding	Predicted to have amino acid transmembrane transporter activity. Predicted to be involved in amino acid transmembrane transport. Predicted to localize to plasma membrane. Is expressed in adult head. Human ortholog(s) of this gene implicated in retinitis pigmentosa 68. Orthologous to human SLC7A14 (solute carrier family 7 member 14).	-2.97885
FBgn0031099	uncharacterized protein	CG17065	protein_coding	Predicted to have N-acetylglucosamine-6-phosphate deacetylase activity. Predicted to be involved in N-acetylglucosamine catabolic process. Is expressed in crystal cell; organism; procrystal cell; and yolk nucleus. Orthologous to human AMDHD2 (amidohydrolase domain containing 2).	-1.67166
FBgn0031128	hydra	hydra	protein_coding	No description available	-7.02876
FBgn0031129	uncharacterized protein	CG1324	protein_coding	No description available	-8.23036
FBgn0031139	uncharacterized protein	CG11227	protein_coding	No description available	-6.98236
FBgn0031183	uncharacterized protein	CG14621	protein_coding	Predicted to have antiporter activity. Predicted to localize to Golgi apparatus. Is expressed in adult head. Orthologous to human SLC35E1 (solute carrier family 35 member E1).	-1.00665
FBgn0031189	uncharacterized protein	CG14618	protein_coding	Predicted to have tRNA (guanine-N1-)-methyltransferase activity and tRNA binding activity. Predicted to be involved in mitochondrial tRNA processing. Predicted to localize to nucleoplasm. Is expressed in embryonic/larval midgut; embryonic/larval muscle system; and organism. Orthologous to human TRMT10A (tRNA methyltransferase 10A).	-1.44087
FBgn0031190	uncharacterized protein	CG12576	protein_coding	Is expressed in several structures, including embryonic/larval muscle system; gastrula embryo; germ layer derivative; germline cell; and presumptive embryonic/larval digestive system.	-1.01579
FBgn0031208	uncharacterized protein	CG11023	pseudogene	Orthologous to several human genes including SENP2 (SUMO specific peptidase 2).	-2.80373
FBgn0031209	Ionotropic receptor 21a	Ir21a	protein_coding	Predicted to have ligand-gated ion channel activity and signaling receptor activity. Involved in detection of chemical stimulus involved in sensory perception. Predicted to localize to integral component of membrane and plasma membrane. Is expressed in embryonic/larval central nervous system and sensory system.	-4.19437
FBgn0031219	uncharacterized protein	CG13694	protein_coding	Is expressed in adult fat body.	-6.77895
FBgn0031220	uncharacterized protein	CG4822	protein_coding	Predicted to have ATPase-coupled transmembrane transporter activity. Predicted to be involved in transmembrane transport. Predicted to localize to plasma membrane. Is expressed in adult head. Orthologous to human ABCG1 (ATP binding cassette subfamily G member 1).	-2.04731
FBgn0031233	TBC1 domain family member 15/17	Tbc1d15-17	protein_coding	Exhibits Rab GTPase binding activity. Predicted to be involved in activation of GTPase activity and intracellular protein transport. Is expressed in embryonic/larval midgut and organism. Orthologous to human TBC1D15 (TBC1 domain family member 15) and TBC1D17 (TBC1 domain family member 17).	-1.80959
FBgn0031235	uncharacterized protein	CG13693	protein_coding	Predicted to be involved in cilium assembly. Predicted to localize to axoneme and ciliary basal body. Orthologous to human CCDC113 (coiled-coil domain containing 113).	-1.32692
FBgn0031244	uncharacterized protein	CG11601	protein_coding	Predicted to localize to integral component of membrane. Is expressed in adult head and organism. Orthologous to several human genes including AIG1 (androgen induced 1).	-1.19087
FBgn0031261	nicotinic Acetylcholine Receptor beta3	nAChRbeta3	protein_coding	Predicted to have acetylcholine-gated cation-selective channel activity. Predicted to be involved in several processes, including cholinergic synaptic transmission; nervous system process; and regulation of membrane potential. Predicted to localize to acetylcholine-gated channel complex; neuron projection; and synapse. Is expressed in adult head; dorsal closure embryo; plasmatocyte; and presumpti…	-0.540147
FBgn0031273	uncharacterized protein	CG2839	protein_coding	Predicted to have signaling receptor activity.	-4.61024
FBgn0031282	Peroxin 12	Pex12	protein_coding	Predicted to have ubiquitin-protein transferase activity. Involved in peroxisome organization; spermatid development; and spermatocyte division. Predicted to localize to integral component of peroxisomal membrane and peroxisomal importomer complex. Is expressed in adult head. Human ortholog(s) of this gene implicated in peroxisomal biogenesis disorder and peroxisome biogenesis disorder 3A. Orthol…	-2.62424
FBgn0031292	uncharacterized protein	CG15824	protein_coding	Human ortholog(s) of this gene implicated in primary ciliary dyskinesia 5. Orthologous to human HYDIN (HYDIN axonemal central pair apparatus protein).	-5.81726
FBgn0031294	IA-2 protein tyrosine phosphatase	IA-2	protein_coding	Involved in digestive tract development and regulation of secretion. Is expressed in several structures, including epithelium; head; midgut; and presumptive embryonic/larval central nervous system. Human ortholog(s) of this gene implicated in prediabetes syndrome and type 1 diabetes mellitus. Orthologous to human PTPRN (protein tyrosine phosphatase receptor type N) and PTPRN2 (protein tyrosine ph…	-5.13661
FBgn0031296	uncharacterized protein	CG4415	protein_coding	Predicted to have unfolded protein binding activity. Predicted to be involved in protein targeting to membrane. Predicted to localize to cytoplasm. Is expressed in adult head; fat body/gonad primordium; germline cell; and gonad. Orthologous to human NACA2 (nascent polypeptide associated complex subunit alpha 2).	-8.06478
FBgn0031301	uncharacterized protein	CG14339	protein_coding	Predicted to be involved in cell division; cellular protein metabolic process; and regulation of mitotic sister chromatid separation. Predicted to localize to anaphase-promoting complex and cytoplasm.	-4.60532
FBgn0031302	uncharacterized protein	CG14340	protein_coding	Predicted to be involved in vesicle-mediated transport. Predicted to localize to membrane. Orthologous to human RGS7BP (regulator of G protein signaling 7 binding protein).	-4.5692
FBgn0031306	uncharacterized protein	CG4577	protein_coding	Is expressed in adult head.	-3.96171
FBgn0031319	uncharacterized protein	CG4896	protein_coding	Predicted to have mRNA binding activity. Predicted to be involved in mRNA splicing, via spliceosome and regulation of alternative mRNA splicing, via spliceosome. Predicted to localize to nucleoplasm. Is expressed in organism. Human ortholog(s) of this gene implicated in TARP syndrome. Orthologous to several human genes including RBM10 (RNA binding motif protein 10) and RBM5 (RNA binding motif pro…	-1.22588
FBgn0031320	uncharacterized protein	CG5126	protein_coding	Is expressed in organism.	-1.96208
FBgn0031327	uncharacterized protein	CG5397	protein_coding	Predicted to localize to extracellular space. Is expressed in adult head; embryonic/larval dorsal trunk; and plasmatocyte.	-2.64636
FBgn0031365	uncharacterized protein	CG17650	protein_coding	No description available	-6.79322
FBgn0031375	earmuff	erm	protein_coding	Exhibits transcription regulatory region sequence-specific DNA binding activity. Involved in several processes, including generation of neurons; positive regulation of netrin-activated signaling pathway; and regulation of gene expression. Localizes to axonal growth cone and neuronal cell body. Is expressed in several structures, including anlage in statu nascendi; central brain anlage in statu na…	-6.47917
FBgn0031384	uncharacterized protein	CG4238	protein_coding	Predicted to have ubiquitin protein ligase activity. Predicted to be involved in cellular protein metabolic process; negative regulation of apoptotic process; and positive regulation of protein catabolic process. Predicted to localize to cytosol. Is expressed in adult head. Orthologous to human AREL1 (apoptosis resistant E3 ubiquitin protein ligase 1).	-3.52672
FBgn0031388	uncharacterized protein	CG12674	protein_coding	Predicted to have RNA polymerase II complex binding activity and chromatin binding activity. Predicted to be involved in histone modification and transcription elongation from RNA polymerase II promoter. Predicted to localize to Cdc73/Paf1 complex and transcriptionally active chromatin.	-2.71955
FBgn0031393	uncharacterized protein	CG15382	protein_coding	Is expressed in organism.	-1.10493
FBgn0031410	uncharacterized protein	CG17237	protein_coding	No description available	-7.71673
FBgn0031414	eyes shut	eys	protein_coding	Exhibits extracellular matrix structural constituent. Involved in cell morphogenesis; rhabdomere development; and temperature compensation of the circadian clock. Localizes to several cellular components, including cell surface; extracellular space; and non-motile cilium. Is expressed in adult head; dendritic cap cell; embryonic head sensory system; and sense organ. Used to study retinal degenera…	-3.30393
FBgn0031424	Vesicular glutamate transporter	VGlut	protein_coding	Exhibits neurotransmitter transmembrane transporter activity. Involved in glutamatergic synaptic transmission; positive regulation of neuromuscular synaptic transmission; and regulation of membrane potential in photoreceptor cell. Localizes to synaptic vesicle. Is expressed in several structures, including adult head; leg; and nervous system. Used to study neurodegenerative disease. Human ortholo…	-8.78465
FBgn0031426	uncharacterized protein	CG18641	protein_coding	Predicted to have lipase activity. Predicted to be involved in lipid catabolic process. Predicted to localize to extracellular space.	-6.72779
FBgn0031444	uncharacterized protein	CG9879	protein_coding	Predicted to have RNA polymerase II general transcription initiation factor activity. Predicted to be involved in DNA-templated transcription, initiation. Predicted to localize to nuclear chromatin.	-6.87579
FBgn0031457	uncharacterized protein	CG3077	protein_coding	Predicted to have phosphatidylinositol binding activity. Predicted to be involved in protein transport. Is expressed in organism. Orthologous to several human genes including SNX21 (sorting nexin family member 21).	-0.739469
FBgn0031462	uncharacterized protein	CG2964	protein_coding	Predicted to have pyruvate kinase activity. Predicted to be involved in glycolytic process. Predicted to localize to cytoplasm and plasma membrane. Is expressed in adult head and spermatozoon. Human ortholog(s) of this gene implicated in Gaucher's disease; congenital nonspherocytic hemolytic anemia; malaria; pyruvate kinase deficiency of red cells; and type 2 diabetes mellitus. Orthologous to hum…	-6.6536
FBgn0031483	uncharacterized protein	CG9641	protein_coding	Is expressed in embryonic/larval muscle system; embryonic/larval visceral muscle; organism; somatic muscle primordium; and visceral muscle primordium.	-2.23218
FBgn0031513	uncharacterized protein	CG3347	protein_coding	Predicted to be involved in positive regulation of transcription, DNA-templated. Predicted to localize to Set1C/COMPASS complex.	-7.33484
FBgn0031516	uncharacterized protein	CG9663	protein_coding	Predicted to have ATP binding activity and ATPase activity. Predicted to localize to plasma membrane. Is expressed in several structures, including embryonic precursor of adult hindgut; embryonic/larval fat body; embryonic/larval muscle system; extended germ band embryo; and visceral muscle primordium. Orthologous to human ABCG1 (ATP binding cassette subfamily G member 1) and ABCG4 (ATP binding c…	-2.50184
FBgn0031518	uncharacterized protein	CG3277	protein_coding	Predicted to have transmembrane receptor protein tyrosine kinase activity. Predicted to be involved in multicellular organism development; positive regulation of kinase activity; and transmembrane receptor protein tyrosine kinase signaling pathway. Predicted to localize to integral component of plasma membrane and receptor complex. Human ortholog(s) of this gene implicated in acute lymphoblastic …	-3.60136
FBgn0031526	uncharacterized protein	CG8838	protein_coding	No description available	-3.15889
FBgn0031542	uncharacterized protein	CG15414	protein_coding	No description available	-6.57623
FBgn0031545	uncharacterized protein	CG3213	protein_coding	Is expressed in adult head and spermatozoon.	-4.45523
FBgn0031548	uncharacterized protein	CG8852	protein_coding	No description available	-1.60684
FBgn0031585	uncharacterized protein	CG2955	protein_coding	Predicted to have microtubule plus-end binding activity. Predicted to be involved in protein localization to microtubule plus-end; regulation of microtubule polymerization or depolymerization; and spindle assembly. Predicted to localize to microtubule cytoskeleton.	-8.36422
FBgn0031613	Heterochromatin protein 6	HP6	protein_coding	Predicted to have chromatin binding activity. Involved in female meiotic nuclear division and telomere capping. Localizes to chromocenter; chromosome; and nucleolus. Is expressed in organism and testis.	-7.77201
FBgn0031620	uncharacterized protein	CG11929	protein_coding	No description available	-6.33051
FBgn0031626	uncharacterized protein	CG15631	protein_coding	No description available	-7.50101
FBgn0031629	C-type lectin 27kD	Clect27	protein_coding	#N/A	-3.90846
FBgn0031632	uncharacterized protein	CG15628	protein_coding	Predicted to have transferase activity, transferring acyl groups other than amino-acyl groups. Is expressed in several structures, including anterior endoderm; extended germ band embryo; foregut primordium; and stage 5 embryo. Orthologous to human GLYATL3 (glycine-N-acyltransferase like 3).	-1.57004
FBgn0031634	Ionotropic receptor 25a	Ir25a	protein_coding	Exhibits coreceptor activity. Contributes to olfactory receptor activity. Involved in several processes, including detection of chemical stimulus involved in sensory perception of smell; entrainment of circadian clock; and temperature compensation of the circadian clock. Localizes to cilium and sensory dendrite. Is expressed in several structures, including adult external head; embryonic head sen…	-5.76485
FBgn0031653	Jonah 25Biii	Jon25Biii	protein_coding	Predicted to have serine-type endopeptidase activity. Predicted to be involved in proteolysis.	-3.33824
FBgn0031655	Marcal1	Marcal1	protein_coding	Exhibits annealing helicase activity and four-way junction helicase activity. Involved in DNA rewinding; DNA strand renaturation involved in double-strand break repair; and heteroduplex formation involved in double-strand break repair via synthesis-dependent strand annealing. Localizes to nucleus and polytene chromosome interband. Predicted to colocalize with DNA replication factor A complex. Hum…	-1.6697
FBgn0031673	uncharacterized protein	CG31650	protein_coding	Predicted to have calcium ion binding activity. Localizes to endoplasmic reticulum. Is expressed in several structures, including embryonic/larval nervous system; embryonic/larval visceral muscle; extended germ band embryo; ventral midline of embryo; and visceral muscle primordium. Orthologous to human RCN2 (reticulocalbin 2).	-1.5536
FBgn0031682	uncharacterized protein	CG5828	protein_coding	Predicted to have pantothenate kinase activity. Predicted to be involved in coenzyme A biosynthetic process. Predicted to localize to cytosol and nucleus. Is expressed in several structures, including cortical zone of lymph gland primary lobe; embryonic/larval midgut; posterior endoderm; and yolk nucleus. Orthologous to human PANK4 (pantothenate kinase 4 (inactive)).	-2.55611
FBgn0031689	Cyp28d1	Cyp28d1	protein_coding	Predicted to have heme binding activity; iron ion binding activity; and oxidoreductase activity, acting on paired donors, with incorporation or reduction of molecular oxygen. Predicted to be involved in oxidation-reduction process. Is expressed in several structures, including adult head; embryonic/larval Malpighian tubule; embryonic/larval midgut; and embryonic/larval trachea.	-5.54443
FBgn0031693	Cyp4ac1	Cyp4ac1	protein_coding	Predicted to have heme binding activity; iron ion binding activity; and oxidoreductase activity, acting on paired donors, with incorporation or reduction of molecular oxygen. Is expressed in adult head. Human ortholog(s) of this gene implicated in Bietti crystalline corneoretinal dystrophy. Orthologous to human CYP4V2 (cytochrome P450 family 4 subfamily V member 2).	-4.08415
FBgn0031694	Cyp4ac2	Cyp4ac2	protein_coding	Predicted to have heme binding activity; iron ion binding activity; and oxidoreductase activity, acting on paired donors, with incorporation or reduction of molecular oxygen. Is expressed in adult head. Human ortholog(s) of this gene implicated in Bietti crystalline corneoretinal dystrophy. Orthologous to human CYP4V2 (cytochrome P450 family 4 subfamily V member 2).	-7.91869
FBgn0031695	Cyp4ac3	Cyp4ac3	protein_coding	Predicted to have heme binding activity; iron ion binding activity; and oxidoreductase activity, acting on paired donors, with incorporation or reduction of molecular oxygen. Is expressed in adult head; embryonic/larval midgut; and gastric caecum. Human ortholog(s) of this gene implicated in Bietti crystalline corneoretinal dystrophy. Orthologous to human CYP4V2 (cytochrome P450 family 4 subfamil…	-8.9217
FBgn0031697	uncharacterized protein	CG14024	protein_coding	Predicted to have sulfotransferase activity. Predicted to be involved in carbohydrate biosynthetic process. Predicted to localize to integral component of membrane. Human ortholog(s) of this gene implicated in peeling skin syndrome. Orthologous to several human genes including CHST10 (carbohydrate sulfotransferase 10).	-6.0551
FBgn0031724	uncharacterized protein	CG18266	protein_coding	Orthologous to human CCDC34 (coiled-coil domain containing 34).	-7.72804
FBgn0031728	Heat shock protein 60C	Hsp60C	protein_coding	Predicted to have chaperone binding activity. Involved in gamete generation and open tracheal system development. Predicted to localize to mitochondrial inner membrane and mitochondrial matrix. Is expressed in adult head and female reproductive system. Human ortholog(s) of this gene implicated in several diseases, including artery disease (multiple); autistic disorder; glucose intolerance; heredi…	-5.19117
FBgn0031732	uncharacterized protein	CG11149	protein_coding	Predicted to have glucuronosyltransferase activity. Predicted to be involved in protein O-linked mannosylation. Predicted to localize to Golgi apparatus. Is expressed in adult head. Human ortholog(s) of this gene implicated in congenital muscular dystrophy-dystroglycanopathy type A13. Orthologous to human B4GAT1 (beta-1,4-glucuronyltransferase 1).	-6.77082
FBgn0031734	uncharacterized protein	CG11147	protein_coding	Predicted to have ATP binding activity and ATPase activity. Predicted to be involved in transmembrane transport. Predicted to localize to ATP-binding activity cassette (ABC) transporter complex. Is expressed in adult fat body; adult head; atrium; and presumptive embryonic/larval system.	-4.59157
FBgn0031737	obstructor-E	obst-E	protein_coding	Exhibits chitin binding activity. Involved in chitin-based cuticle development. Localizes to chitin-based extracellular matrix. Is expressed in adult brain cell body rind and cuticle.	-3.21717
FBgn0031738	uncharacterized protein	CG9171	protein_coding	Predicted to have glucuronosyltransferase activity. Predicted to be involved in protein O-linked mannosylation. Predicted to localize to Golgi apparatus. Is expressed in several structures, including adult head; embryonic/larval posterior spiracle; extended germ band embryo; and plasmatocyte. Human ortholog(s) of this gene implicated in congenital muscular dystrophy-dystroglycanopathy type A13. O…	-1.11348
FBgn0031745	rau	rau	protein_coding	Exhibits Ras GTPase binding activity and protein homodimerization activity. Involved in neurogenesis and positive regulation of signal transduction. Is expressed in several structures, including anlage in statu nascendi; ectoderm; embryonic/larval glial cell; extended germ band embryo; and presumptive embryonic/larval system.	-7.35084
FBgn0031751	uncharacterized protein	CG9016	protein_coding	No description available	-7.42063
FBgn0031753	uncharacterized protein	CG13999	protein_coding	Predicted to be involved in cilium assembly. Predicted to localize to cilium. Human ortholog(s) of this gene implicated in Joubert syndrome 16. Orthologous to human TMEM138 (transmembrane protein 138).	-3.32354
FBgn0031757	Ucp4C	Ucp4C	protein_coding	Predicted to have oxidative phosphorylation uncoupler activity. Predicted to be involved in proton transmembrane transport and response to cold. Predicted to localize to mitochondrial inner membrane. Is expressed in spermatozoon. Human ortholog(s) of this gene implicated in schizophrenia. Orthologous to human SLC25A27 (solute carrier family 25 member 27).	-1.72608
FBgn0031758	Uncoupling protein 4B	Ucp4B	protein_coding	Predicted to have oxidative phosphorylation uncoupler activity. Predicted to be involved in proton transmembrane transport and response to cold. Predicted to localize to mitochondrial inner membrane. Human ortholog(s) of this gene implicated in schizophrenia. Orthologous to human SLC25A27 (solute carrier family 25 member 27).	-1.41376
FBgn0031759	little imaginal discs	lid	protein_coding	Exhibits histone demethylase activity (H3-trimethyl-K4 specific) and histone demethylase activity (H4-R3 specific). Contributes to histone acetyltransferase activity (H3-K9 specific). Involved in several processes, including chromosome organization; larval somatic muscle development; and regulation of gene expression. Localizes to Sin3-type complex. Is expressed in several structures, including c…	-0.743311
FBgn0031760	Tetraspanin 26A	Tsp26A	protein_coding	Involved in intracellular transport and positive regulation of Notch signaling pathway. Predicted to localize to integral component of plasma membrane. Orthologous to several human genes including TSPAN17 (tetraspanin 17) and TSPAN5 (tetraspanin 5).	-6.53568
FBgn0031770	uncharacterized protein	CG13995	protein_coding	Predicted to have neuropeptide receptor activity. Predicted to be involved in neuropeptide signaling pathway. Predicted to localize to integral component of plasma membrane.	-3.08913
FBgn0031779	uncharacterized protein	CG9175	protein_coding	Predicted to have GTPase activator activity and Sar guanyl-nucleotide exchange factor activity. Involved in cell morphogenesis and protein secretion. Localizes to endoplasmic reticulum. Is expressed in several structures, including adult head; gut section; hindgut proper primordium; proventriculus primordium; and ventral nerve cord. Orthologous to human PREB (prolactin regulatory element binding).	-1.5878
FBgn0031784	uncharacterized protein	CG9222	protein_coding	Predicted to have protein serine/threonine kinase activity. Predicted to be involved in intracellular signal transduction and protein phosphorylation. Predicted to localize to cytoplasm and nucleus. Is expressed in adult head. Orthologous to human TSSK4 (testis specific serine kinase 4).	-7.78232
FBgn0031785	uncharacterized protein	CG13991	protein_coding	Is expressed in spermatozoon.	-4.35175
FBgn0031811	uncharacterized protein	CG13982	protein_coding	No description available	-1.36935
FBgn0031832	uncharacterized protein	CG9596	protein_coding	Predicted to contribute to tRNA (adenine-N1-)-methyltransferase activity. Predicted to be involved in tRNA methylation. Predicted to localize to nucleus and tRNA (m1A) methyltransferase complex. Is expressed in several structures, including embryonic/larval midgut; embryonic/larval muscle system; extended germ band embryo; foregut primordium; and visceral muscle primordium. Orthologous to human T…	-1.95463
FBgn0031837	Dpr-interacting protein iota	DIP-iota	protein_coding	Involved in synapse organization. Predicted to localize to integral component of plasma membrane and neuron projection. Orthologous to human IGLON5 (IgLON family member 5) and LSAMP (limbic system associated membrane protein).	-5.74311
FBgn0031849	uncharacterized protein	CG11327	protein_coding	Is expressed in adult head.	-7.51977
FBgn0031853	Tubulin tyrosine ligase-like 3B	TTLL3B	protein_coding	Exhibits protein-glycine ligase activity, elongating and protein-glycine ligase activity, initiating. Involved in axoneme assembly; protein polyglycylation; and sperm individualization. Localizes to axoneme; microtubule cytoskeleton; and nucleus. Orthologous to human TTLL3 (tubulin tyrosine ligase like 3) and TTLL8 (tubulin tyrosine ligase like 8).	-4.95739
FBgn0031858	uncharacterized protein	CG17378	protein_coding	Orthologous to human KIAA0513 (KIAA0513).	-3.84864
FBgn0031865	Na[+]/H[+] hydrogen antiporter 1	Nha1	protein_coding	Exhibits chloride transmembrane transporter activity and sodium:proton antiporter activity. Involved in renal sodium ion transport. Localizes to brush border. Is expressed in adult Malpighian tubule; adult head; and gut section. Orthologous to several human genes including SLC9B1 (solute carrier family 9 member B1) and SLC9B2 (solute carrier family 9 member B2).	-1.48256
FBgn0031869	uncharacterized protein	CG18304	protein_coding	Predicted to be involved in regulation of autophagy. Predicted to localize to extracellular space. Is expressed in adult head and spermatozoon. Orthologous to several human genes including SOGA3 (SOGA family member 3).	-4.22702
FBgn0031877	3-Hydroxymethyl-3-methylglutaryl-CoA lyase	Hmgcl	protein_coding	Predicted to have hydroxymethylglutaryl-CoA lyase activity. Predicted to be involved in ketone body biosynthetic process; leucine catabolic process; and lipid metabolic process. Predicted to localize to mitochondrial matrix and peroxisome. Is expressed in adult head. Human ortholog(s) of this gene implicated in amino acid metabolic disorder. Orthologous to several human genes including HMGCLL1 (3…	-1.67343
FBgn0031879	uninflatable	uif	protein_coding	Exhibits Notch binding activity. Involved in several processes, including cell fate determination; muscle cell cellular homeostasis; and negative regulation of Notch signaling pathway. Localizes to apical plasma membrane and early endosome membrane. Is expressed in several structures, including embryonic/larval digestive system; embryonic/larval tracheal system; epithelium; imaginal disc; and tra…	-4.97052
FBgn0031896	uncharacterized protein	CG4502	protein_coding	Predicted to have ubiquitin conjugating enzyme activity. Predicted to be involved in protein polyubiquitination. Predicted to localize to nucleus. Is expressed in several structures, including embryonic brain; embryonic/larval nervous system; germline cell; and gonad. Orthologous to human UBE2QL1 (ubiquitin conjugating enzyme E2 Q family like 1).	-1.51345
FBgn0031908	uncharacterized protein	CG5177	protein_coding	Predicted to be involved in trehalose biosynthetic process. Localizes to extracellular region. Is expressed in adult head; adult heart; embryonic/larval muscle system; and embryonic/larval somatic muscle.	-1.92989
FBgn0031909	uncharacterized protein	CG5181	protein_coding	Predicted to have single-stranded DNA binding activity. Predicted to be involved in double-strand break repair via homologous recombination; mitotic cell cycle checkpoint; and response to ionizing radiation. Predicted to localize to SOSS complex; cytoplasm; and nuclear chromosome, telomeric region. Orthologous to several human genes including NABP1 (nucleic acid binding protein 1).	-1.33299
FBgn0031914	uncharacterized protein	CG5973	protein_coding	Predicted to have phosphatidylinositol bisphosphate binding activity. Is expressed in adult head; amnioserosa; embryonic/larval midgut; and yolk nucleus. Orthologous to human TTPAL (alpha tocopherol transfer protein like).	-1.10121
FBgn0031918	uncharacterized protein	CG6055	protein_coding	Predicted to have carbohydrate binding activity. Is expressed in several structures, including dorsal sensory complex proper primordium; embryonic/larval posterior spiracle; epithelium; gut section; and hindgut proper primordium.	-5.52019
FBgn0031926	uncharacterized protein	CG6739	protein_coding	Is expressed in atrium; early extended germ band embryo; and presumptive embryonic/larval system.	-3.18932
FBgn0031957	TweedleE	TwdlE	protein_coding	Predicted to be a structural constituent of chitin-based cuticle. Predicted to be involved in chitin-based cuticle development. Predicted to localize to extracellular matrix. Is expressed in adult head; embryonic maxillary sensory complex; photoreceptor cell; presumptive embryonic/larval system; and ventral sensory complex primordium.	-1.76447
FBgn0031968	uncharacterized protein	CG7231	protein_coding	Is expressed in adult head. Orthologous to several human genes including FAM151B (family with sequence similarity 151 member B).	-2.4216
FBgn0031971	Starvation-upregulated protein	Sirup	protein_coding	Contributes to succinate dehydrogenase (ubiquinone) activity. Involved in cellular respiration; cellular response to reactive oxygen species; and mitochondrial respiratory chain complex II assembly. Localizes to mitochondrial respiratory chain complex II, succinate dehydrogenase complex (ubiquinone). Is expressed in several structures, including crystal cell; extended germ band embryo; fat body; …	-2.94842
FBgn0031972	WW domain containing oxidoreductase	Wwox	protein_coding	Involved in defense response to Gram-negative bacterium; regulation of reactive oxygen species metabolic process; and response to ionizing radiation. Localizes to cytoplasm. Is expressed in adult head and organism. Human ortholog(s) of this gene implicated in autosomal recessive spinocerebellar ataxia 12; early infantile epileptic encephalopathy 28; esophageal cancer; esophagus squamous cell carc…	-2.18909
FBgn0031976	uncharacterized protein	CG7367	protein_coding	Predicted to have lipase activity. Predicted to be involved in lipid catabolic process. Predicted to localize to extracellular space. Human ortholog(s) of this gene implicated in hypotrichosis 7. Orthologous to human LIPH (lipase H); LIPI (lipase I); and PLA1A (phospholipase A1 member A).	-0.768655
FBgn0031981	Multiple EGF like domains 8	Megf8	protein_coding	Predicted to have calcium ion binding activity. Predicted to be involved in several processes, including animal organ morphogenesis; cell migration; and substrate adhesion-dependent cell spreading. Predicted to localize to basement membrane. Is expressed in spermatozoon. Human ortholog(s) of this gene implicated in Carpenter syndrome. Orthologous to human MEGF8 (multiple EGF like domains 8).	-1.05005
FBgn0031988	uncharacterized protein	CG8668	protein_coding	Predicted to have acetylgalactosaminyltransferase activity and acetylglucosaminyltransferase activity. Involved in synaptic target recognition. Predicted to localize to Golgi apparatus. Is expressed in several structures, including adult head; blastoderm embryo; ectoderm anlage; embryonic epipharynx; and trunk ectoderm.	-0.92507
FBgn0031998	Sodium/solute co-transporter-like 5A11	SLC5A11	protein_coding	Predicted to have symporter activity. Involved in adult feeding behavior and behavioral response to nutrient. Predicted to localize to membrane. Is expressed in several structures, including adult anterior midgut epithelium and adult head. Orthologous to human SLC5A12 (solute carrier family 5 member 12) and SLC5A8 (solute carrier family 5 member 8).	-1.37718
FBgn0031999	uncharacterized protein	CG8419	protein_coding	Predicted to have ubiquitin-protein transferase activity and zinc ion binding activity. Predicted to be involved in positive regulation of transcription, DNA-templated and protein autoubiquitination. Predicted to localize to chromatin and nucleoplasm. Is expressed in spermatozoon. Orthologous to human TRIM45 (tripartite motif containing 45).	-1.30945
FBgn0032013	Sarcoglycan alpha	Scgalpha	protein_coding	Predicted to be a structural constituent of muscle. Predicted to localize to sarcoglycan complex. Is expressed in dorsal sensory complex proper primordium; embryonic/larval gut; embryonic/larval muscle system; embryonic/larval nervous system; and presumptive embryonic/larval system. Human ortholog(s) of this gene implicated in autosomal recessive limb-girdle muscular dystrophy type 2D; muscular d…	-3.84018
FBgn0032021	uncharacterized protein	CG7781	protein_coding	Predicted to have GPI anchor binding activity. Predicted to be involved in positive regulation of voltage-gated potassium channel activity; regulation of cholinergic synaptic transmission; and sleep. Is expressed in adult head.	-1.39079
FBgn0032025	uncharacterized protein	CG7778	protein_coding	Is expressed in adult head; atrium; and presumptive embryonic/larval system.	-3.40736
FBgn0032039	uncharacterized protein	CG13385	protein_coding	No description available	-6.77082
FBgn0032047	uncharacterized protein	CG13088	protein_coding	Predicted to be involved in SCF-dependent proteasomal ubiquitin-dependent protein catabolic process. Predicted to localize to SCF ubiquitin ligase complex. Is expressed in organism.	-2.4663
FBgn0032055	uncharacterized protein	CG13091	protein_coding	Predicted to have fatty-acyl-CoA reductase (alcohol-forming) activity. Predicted to be involved in long-chain fatty-acyl-CoA metabolic process. Predicted to localize to peroxisome. Is expressed in adult fat body; adult head; and adult heart. Orthologous to human FAR1 (fatty acyl-CoA reductase 1).	-4.71998
FBgn0032057	uncharacterized protein	CG9287	protein_coding	No description available	-4.61565
FBgn0032061	uncharacterized protein	CG9314	protein_coding	Predicted to have catalase activity and heme binding activity. Predicted to be involved in hydrogen peroxide catabolic process and response to hydrogen peroxide. Predicted to localize to mitochondrion and peroxisome. Is expressed in adult head; spermatozoon; wing hinge primordium; and wing pouch. Human ortholog(s) of this gene implicated in several diseases, including acatalasia; eye disease (mul…	-9.20674
FBgn0032083	uncharacterized protein	CG9541	protein_coding	Predicted to have UMP kinase activity and cytidylate kinase activity. Predicted to be involved in CDP biosynthetic process; UDP biosynthetic process; and purine nucleotide metabolic process. Predicted to localize to cytoplasm and nucleus. Orthologous to human AK5 (adenylate kinase 5).	-3.79597
FBgn0032084	uncharacterized protein	CG13101	protein_coding	Predicted to localize to membrane. Is expressed in anterior endoderm anlage and posterior endoderm anlage.	-3.97871
FBgn0032088	uncharacterized protein	CG13102	protein_coding	Is expressed in embryonic midgut chamber and embryonic/larval midgut.	-5.47994
FBgn0032104	australin	aust	protein_coding	Exhibits DNA binding activity. Involved in male meiosis chromosome segregation; male meiosis cytokinesis; and male meiosis sister chromatid cohesion. Localizes to chromosome passenger complex; kinetochore; and meiotic spindle midzone. Is expressed in primary spermatocyte and testis. Orthologous to human CDCA8 (cell division cycle associated 8).	-6.17806
FBgn0032115	uncharacterized protein	CG4438	protein_coding	Predicted to have RNA binding activity. Predicted to localize to cytosol. Orthologous to human PDAP1 (PDGFA associated protein 1).	-8.29232
FBgn0032116	Multicopper oxidase 1	Mco1	protein_coding	Exhibits L-ascorbate oxidase activity and ferroxidase activity. Involved in iron ion homeostasis. Localizes to basal part of cell and cell surface. Is expressed in adult Malpighian tubule; adult head; adult midgut epithelium; embryonic/larval Malpighian tubule; and embryonic/larval midgut epithelium. Human ortholog(s) of this gene implicated in aceruloplasminemia; epilepsy; and hemosiderosis. Ort…	-6.91585
FBgn0032123	Organic anion transporting polypeptide 30B	Oatp30B	protein_coding	Exhibits transmembrane transporter activity. Involved in organic substance transport. Localizes to basolateral plasma membrane. Is expressed in adult head; embryonic/larval proventriculus; eye disc; photoreceptor cell; and ventral nerve cord. Orthologous to several human genes including SLCO5A1 (solute carrier organic anion transporter family member 5A1).	-2.1167
FBgn0032151	nicotinic Acetylcholine Receptor alpha6	nAChRalpha6	protein_coding	Contributes to acetylcholine-gated cation-selective channel activity. Involved in several processes, including cholinergic synaptic transmission; muscle cell cellular homeostasis; and response to insecticide. Localizes to acetylcholine-gated channel complex. Is expressed in adult head; antennal mechanosensory and motor center; mushroom body calyx; and subesophageal ganglion. Human ortholog(s) of …	-4.23216
FBgn0032166	uncharacterized protein	CG4619	protein_coding	Is expressed in several structures, including adult head; embryonic/larval midgut; embryonic/larval midgut primordium; embryonic/larval muscle system; and longitudinal visceral muscle primordium.	-1.34653
FBgn0032169	uncharacterized protein	CG4709	protein_coding	Predicted to have metal ion binding activity and nucleic acid binding activity. Is expressed in spermatozoon. Orthologous to human ZGPAT (zinc finger CCCH-type and G-patch domain containing).	-1.62858
FBgn0032170	uncharacterized protein	CG4658	protein_coding	Is expressed in adult head and organism.	-1.1916
FBgn0032253	Lysosomal alpha-mannosidase I	LManI	protein_coding	Exhibits mannosyl-oligosaccharide 1,2-alpha-mannosidase activity. Predicted to be involved in mannose metabolic process. Predicted to localize to lysosome and vacuolar membrane. Human ortholog(s) of this gene implicated in alpha-mannosidosis. Orthologous to human MAN2B1 (mannosidase alpha class 2B member 1).	-1.98264
FBgn0032256	RluA pseudouridine synthase 2	RluA-2	protein_coding	Predicted to have pseudouridine synthase activity. Involved in defense response to Gram-negative bacterium and positive regulation of innate immune response. Is expressed in organism. Orthologous to human RPUSD2 (RNA pseudouridine synthase domain containing 2).	-2.74219
FBgn0032259	uncharacterized protein	CG6144	protein_coding	Predicted to have oxidoreductase activity. Predicted to be involved in oxidation-reduction process. Is expressed in organism. Orthologous to human ALKBH6 (alkB homolog 6).	-2.1883
FBgn0032269	world cup	w-cup	protein_coding	Is expressed in elongation stage spermatid and primary spermatocyte.	-9.598
FBgn0032271	uncharacterized protein	CG7329	protein_coding	Human ortholog(s) of this gene implicated in Wolman disease; autosomal recessive congenital ichthyosis 8; cholesterol ester storage disease; and lysosomal and lipase deficiency. Orthologous to several human genes including LIPA (lipase A, lysosomal acid type); LIPF (lipase F, gastric type); and LIPJ (lipase family member J).	-6.76077
FBgn0032276	uncharacterized protein	CG17098	protein_coding	#N/A	-7.82703
FBgn0032280	uncharacterized protein	CG17105	protein_coding	No description available	-7.24856
FBgn0032286	uncharacterized protein	CG7300	protein_coding	Is expressed in embryonic maxillary sensory complex.	-6.11842
FBgn0032295	uncharacterized protein	CG12299	protein_coding	Predicted to have DNA-binding transcription repressor activity, RNA polymerase II-specific and RNA polymerase II cis-regulatory region sequence-specific DNA binding activity. Predicted to be involved in negative regulation of transcription by RNA polymerase II. Predicted to localize to nucleus. Is expressed in central brain primordium; embryonic brain; organism; ventral nerve cord; and ventral ne…	-1.6241
FBgn0032314	uncharacterized protein	CG7309	protein_coding	Predicted to have citrate transmembrane transporter activity and succinate transmembrane transporter activity. Predicted to be involved in anion transmembrane transport and citrate transport. Predicted to localize to integral component of membrane. Is expressed in adult head. Orthologous to human SLC13A1 (solute carrier family 13 member 1) and SLC13A4 (solute carrier family 13 member 4).	-8.17492
FBgn0032330	SAM-motif ubiquitously expressed punctatedly localized protein	Samuel	protein_coding	Predicted to have chromatin binding activity and histone binding activity. Involved in regulation of chromatin silencing and regulation of growth. Predicted to localize to PRC1 complex. Orthologous to several human genes including SAMD11 (sterile alpha motif domain containing 11).	-1.73654
FBgn0032360	uncharacterized protein	CG14926	protein_coding	No description available	-7.57632
FBgn0032364	uncharacterized protein	CG4970	protein_coding	No description available	-7.09735
FBgn0032365	uncharacterized protein	CG14929	protein_coding	Predicted to be involved in cristae formation. Predicted to localize to MICOS complex and mitochondrial crista junction.	-11.3509
FBgn0032369	uncharacterized protein	CG6614	protein_coding	Human ortholog(s) of this gene implicated in spermatogenic failure 41. Orthologous to human CFAP70 (cilia and flagella associated protein 70).	-7.64279
FBgn0032374	uncharacterized protein	CG14931	protein_coding	Is expressed in organism.	-5.24775
FBgn0032375	uncharacterized protein	CG14932	protein_coding	No description available	-3.92134
FBgn0032381	Maltase B1	Mal-B1	protein_coding	Predicted to have maltose alpha-glucosidase activity. Predicted to be involved in carbohydrate metabolic process. Is expressed in adult fat body and adult head. Human ortholog(s) of this gene implicated in cystinuria. Orthologous to human SLC3A1 (solute carrier family 3 member 1).	-9.17301
FBgn0032382	Maltase B2	Mal-B2	protein_coding	Predicted to have maltose alpha-glucosidase activity. Predicted to be involved in carbohydrate metabolic process. Is expressed in adult head and organism. Human ortholog(s) of this gene implicated in cystinuria. Orthologous to human SLC3A1 (solute carrier family 3 member 1).	-4.24784
FBgn0032405	firelighter	firl	protein_coding	Predicted to have oxidoreductase activity, acting on the CH-OH group of donors, NAD or NADP as acceptor and steroid dehydrogenase activity. Predicted to localize to lipid droplet. Is expressed in adult head.	-10.4525
FBgn0032433	Organic anion transporting polypeptide 33Ea	Oatp33Ea	protein_coding	Predicted to have sodium-independent organic anion transmembrane transporter activity. Predicted to be involved in sodium-independent organic anion transport. Predicted to localize to integral component of plasma membrane. Is expressed in adult head. Human ortholog(s) of this gene implicated in bilirubin metabolic disorder and primary hypertrophic osteoarthropathy. Orthologous to several human ge…	-5.86378
FBgn0032435	Organic anion transporting polypeptide 33Eb	Oatp33Eb	protein_coding	Exhibits transmembrane transporter activity. Involved in organic substance transport. Localizes to lateral plasma membrane. Is expressed in several structures, including embryonic Malpighian tubule; embryonic epidermis; extended germ band embryo; gonad; and gut section.	-5.49846
FBgn0032437	pseudo	CR17024	pseudogene	No description available	-4.84908
FBgn0032464	Vacuolar H[+] ATPase 68kD subunit 3	Vha68-3	protein_coding	Predicted to have proton-transporting ATPase activity, rotational mechanism. Predicted to be involved in proton transmembrane transport. Predicted to localize to plasma membrane; proton-transporting V-type ATPase complex; and vacuolar membrane. Is expressed in several structures, including adult head; embryonic/larval midgut; embryonic/larval midgut primordium; endoderm; and male reproductive sys…	-3.78469
FBgn0032473	kumgang	kmg	protein_coding	Exhibits chromatin binding activity. Involved in regulation of gene expression and spermatogenesis. Localizes to nucleus. Is expressed in spermatocyte and testis. Human ortholog(s) of this gene implicated in primary autosomal recessive microcephaly 10. Orthologous to human ZFP64 (ZFP64 zinc finger protein); ZNF335 (zinc finger protein 335); and ZNF462 (zinc finger protein 462).	-5.59765
FBgn0032474	DnaJ homolog	DnaJ-H	protein_coding	Predicted to have heat shock protein binding activity and unfolded protein binding activity. Predicted to be involved in protein folding. Predicted to localize to cytosol. Is expressed in adult head; embryonic/larval central nervous system; embryonic/larval digestive system; and embryonic/larval garland cell. Orthologous to human DNAJA2 (DnaJ heat shock protein family (Hsp40) member A2).	-1.16187
FBgn0032484	kekkon 4	kek4	protein_coding	Predicted to localize to integral component of plasma membrane. Human ortholog(s) of this gene implicated in autosomal recessive non-syndromic intellectual disability and glaucoma. Orthologous to several human genes including SLITRK5 (SLIT and NTRK like family member 5); LINGO1 (leucine rich repeat and Ig domain containing 1); and LINGO2 (leucine rich repeat and Ig domain containing 2).	-3.63226
FBgn0032485	uncharacterized protein	CG9426	protein_coding	Predicted to have actin binding activity. Is expressed in embryonic/larval muscle system; embryonic/larval somatic muscle; and organism. Orthologous to human IPP (intracisternal A particle-promoted polypeptide).	-1.13695
FBgn0032503	uncharacterized protein	CG16825	protein_coding	No description available	-8.12201
FBgn0032506	uncharacterized protein	CG9395	protein_coding	Predicted to have UDP-galactosyltransferase activity. Predicted to be involved in N-glycan processing. Is expressed in embryonic antennal sense organ; embryonic brain; and ventral nerve cord.	-7.7114
FBgn0032515	loquacious	loqs	protein_coding	Exhibits RISC complex binding activity and siRNA binding activity. Involved in several processes, including female germ-line stem cell asymmetric division; miRNA metabolic process; and regulation of gene expression. Localizes to RISC-loading complex and cytoplasm. Is expressed in several structures, including embryonic/larval midgut; embryonic/larval nervous system; extended germ band embryo; hea…	-1.85414
FBgn0032517	uncharacterized protein	CG7099	protein_coding	Predicted to be involved in 5S class rRNA transcription by RNA polymerase III and transcription initiation from RNA polymerase III promoter. Predicted to localize to transcription factor TFIIIC complex. Is expressed in spermatozoon. Orthologous to human GTF3C1 (general transcription factor IIIC subunit 1).	-1.93894
FBgn0032521	uncharacterized protein	CG7110	protein_coding	No description available	-1.18151
FBgn0032590	uncharacterized protein	CG4631	protein_coding	No description available	-8.82058
FBgn0032593	Transient receptor potential cation channel gamma	Trpgamma	protein_coding	Exhibits cation channel activity and mechanosensitive ion channel activity. Involved in adult walking behavior; cation transport; and neuromuscular process controlling posture. Localizes to several cellular components, including neuronal cell body; proximal dendrite; and rhabdomere. Is expressed in femoral chordotonal organ and spermatozoon. Human ortholog(s) of this gene implicated in cerebellar…	-5.1882
FBgn0032624	uncharacterized protein	CG6304	protein_coding	No description available	-7.94433
FBgn0032625	uncharacterized protein	CG15136	protein_coding	Is expressed in adult head.	-7.27512
FBgn0032632	uncharacterized protein	CG6380	protein_coding	Predicted to have protein phosphatase inhibitor activity. Predicted to be involved in regulation of phosphoprotein phosphatase activity. Orthologous to human PPP1R2 (protein phosphatase 1 regulatory inhibitor subunit 2).	-7.19706
FBgn0032635	uncharacterized protein	CG15141	protein_coding	Predicted to have ubiquitin protein ligase activity and zinc ion binding activity. Predicted to localize to cytoplasm. Is expressed in several structures, including embryonic brain; embryonic/larval nervous system; extended germ band embryo; and somatic precursor cell. Orthologous to human UBR7 (ubiquitin protein ligase E3 component n-recognin 7).	-1.04688
FBgn0032647	uncharacterized protein	CG15143	protein_coding	Orthologous to human CFAP91 (cilia and flagella associated protein 91).	-7.0487
FBgn0032648	uncharacterized protein	CG15144	protein_coding	Is expressed in spermatozoon. Orthologous to human CFAP91 (cilia and flagella associated protein 91).	-6.72779
FBgn0032658	uncharacterized protein	CG5681	protein_coding	No description available	-8.43492
FBgn0032660	elfless	elfless	protein_coding	Predicted to have zinc ion binding activity. Localizes to nucleus. Is expressed in tail cyst cell; testis; wing hinge primordium; and wing pouch.	-10.0161
FBgn0032664	Solute carrier family 25 member 46b	Slc25A46b	protein_coding	Predicted to be involved in mitochondrial membrane fission. Localizes to mitochondrial membrane and plasma membrane. Is expressed in adult head. Used to study neuropathy. Orthologous to human SLC25A46 (solute carrier family 25 member 46).	-7.19706
FBgn0032666	uncharacterized protein	CG5758	protein_coding	Predicted to have cell adhesion molecule binding activity. Involved in synaptic target recognition. Predicted to localize to extracellular matrix and extracellular space. Is expressed in adult head and spermatozoon.	-6.14231
FBgn0032677	uncharacterized protein	CG5790	protein_coding	Predicted to have protein serine/threonine kinase activity. Predicted to be involved in double-strand break repair via break-induced replication and peptidyl-serine phosphorylation. Localizes to Dbf4-dependent protein kinase complex. Orthologous to human CDC7 (cell division cycle 7).	-7.6007
FBgn0032683	kon-tiki	kon	protein_coding	Involved in muscle attachment; positive regulation of filopodium assembly; and sarcomere organization. Localizes to cell tip; muscle tendon junction; and myofibril. Is expressed in several structures, including dorsal vessel primordium; embryonic/larval glial cell; embryonic/larval muscle system; extended germ band embryo; and precursor of adult central brain neuropil glia. Human ortholog(s) of t…	-4.24069
FBgn0032689	uncharacterized protein	CG10413	protein_coding	Predicted to have potassium:chloride symporter activity. Predicted to be involved in cell volume homeostasis; inorganic ion homeostasis; and inorganic ion transmembrane transport. Predicted to localize to membrane. Is expressed in several structures, including adult; circulatory system; embryonic head sensory system; gut section; and head mesoderm derivative. Orthologous to human SLC12A9 (solute …	-1.06827
FBgn0032693	Cyp310a1	Cyp310a1	protein_coding	Predicted to have heme binding activity; iron ion binding activity; and oxidoreductase activity, acting on paired donors, with incorporation or reduction of molecular oxygen. Predicted to be involved in oxidation-reduction process. Is expressed in several structures, including anterior endoderm; blastoderm embryo; dorsal thoracic disc; extended germ band embryo; and plasmatocyte.	-2.68439
FBgn0032719	uncharacterized protein	CG17321	protein_coding	Is expressed in atrium; dorsal epidermis primordium; embryonic/larval nervous system; and presumptive embryonic/larval system.	-3.09365
FBgn0032721	uncharacterized protein	CG10602	protein_coding	Predicted to have epoxide hydrolase activity. Predicted to be involved in cellular lipid metabolic process. Predicted to localize to ribosome. Is expressed in several structures, including adult head; cortical zone of lymph gland primary lobe; and mesoderm. Orthologous to human LTA4H (leukotriene A4 hydrolase).	-0.672454
FBgn0032744	Tetratricopeptide repeat domain 19	Ttc19	protein_coding	Involved in jump response; mitochondrial respiratory chain complex III assembly; and optomotor response. Localizes to mitochondrion. Is expressed in adult head; embryonic/larval midgut; and organism. Used to study mitochondrial complex III deficiency nuclear type 2. Human ortholog(s) of this gene implicated in mitochondrial complex III deficiency nuclear type 2. Orthologous to human TTC19 (tetrat…	-1.71464
FBgn0032752	uncharacterized protein	CG10702	protein_coding	Predicted to have ATP binding activity and transmembrane receptor protein tyrosine kinase activity. Predicted to be involved in protein phosphorylation and transmembrane receptor protein tyrosine kinase signaling pathway. Predicted to localize to membrane. Is expressed in several structures, including CNS glial cell; adult head; early extended germ band embryo; embryonic head sensory system; and …	-0.785336
FBgn0032763	uncharacterized protein	CG17568	protein_coding	Predicted to have DNA-binding transcription factor activity; RNA polymerase II cis-regulatory region sequence-specific DNA binding activity; and transcription corepressor activity. Predicted to be involved in negative regulation of transcription by RNA polymerase II. Predicted to localize to nuclear chromatin. Is expressed in embryonic brain; embryonic/larval midgut; organism; and ventral nerve c…	-1.49348
FBgn0032785	uncharacterized protein	CG10026	protein_coding	Predicted to have phosphatidylinositol bisphosphate binding activity. Is expressed in adult head; embryonic ventral epidermis; and embryonic/larval fat body.	-3.48381
FBgn0032804	uncharacterized protein	CG13081	protein_coding	No description available	-5.06909
FBgn0032813	Proliferating cell nuclear antigen 2	PCNA2	protein_coding	Exhibits DNA polymerase binding activity and chromatin binding activity. Involved in cellular response to DNA damage stimulus; response to hydrogen peroxide; and response to methyl methanesulfonate. Localizes to chromatin; cytoplasm; and nucleus. Orthologous to human PCNA (proliferating cell nuclear antigen).	-6.64016
FBgn0032834	uncharacterized protein	CG13965	protein_coding	Involved in multicellular organism reproduction. Localizes to extracellular space. Orthologous to human MUCL1 (mucin like 1).	-3.86942
FBgn0032840	short neuropeptide F precursor	sNPF	protein_coding	Exhibits neuropeptide hormone activity and neuropeptide receptor binding activity. Involved in several processes, including adult feeding behavior; larval feeding behavior; and regulation of cellular carbohydrate metabolic process. Localizes to axon; extracellular space; and neuronal cell body. Is expressed in several structures, including central nervous system; endocrine system component; gut s…	-7.19706
FBgn0032860	uncharacterized protein	CG15130	protein_coding	Human ortholog(s) of this gene implicated in autosomal recessive nonsyndromic deafness 6 and sensorineural hearing loss. Orthologous to human TMIE (transmembrane inner ear).	-2.41302
FBgn0032864	uncharacterized protein	CG2493	protein_coding	Predicted to have dipeptidyl-peptidase activity. Predicted to be involved in proteolysis. Is expressed in several structures, including adult head; extended germ band embryo; foregut primordium; and gonad. Orthologous to human PRCP (prolylcarboxypeptidase).	-1.24677
FBgn0032869	uncharacterized protein	CG17470	protein_coding	Involved in mesoderm development.	-5.60752
FBgn0032877	uncharacterized protein	CG2617	protein_coding	Predicted to have ubiquitin protein ligase activity and zinc ion binding activity. Predicted to be involved in protein ubiquitination. Predicted to localize to cytoplasm. Orthologous to human RNF26 (ring finger protein 26).	-3.14535
FBgn0032878	uncharacterized protein	CG9316	protein_coding	Predicted to be involved in SCF-dependent proteasomal ubiquitin-dependent protein catabolic process. Predicted to localize to SCF ubiquitin ligase complex. Orthologous to human FBXL13 (F-box and leucine rich repeat protein 13).	-6.99052
FBgn0032884	pomp	Pomp	protein_coding	Involved in positive regulation of proteasomal ubiquitin-dependent protein catabolic process and proteasome-mediated ubiquitin-dependent protein catabolic process. Predicted to localize to cytoplasm and nucleus. Is expressed in organism. Orthologous to human POMP (proteasome maturation protein).	-1.36948
FBgn0032891	Outer segment 5	Oseg5	protein_coding	Involved in cilium assembly. Localizes to non-motile cilium. Is expressed in wing disc. Human ortholog(s) of this gene implicated in asphyxiating thoracic dystrophy 2. Orthologous to human IFT80 (intraflagellar transport 80).	-2.36386
FBgn0032900	uncharacterized protein	CG14401	protein_coding	Predicted to have GPI anchor binding activity. Predicted to be involved in positive regulation of voltage-gated potassium channel activity; regulation of cholinergic synaptic transmission; and sleep. Is expressed in adult heart.	-2.38898
FBgn0032945	uncharacterized protein	CG8665	protein_coding	Predicted to have aldehyde dehydrogenase (NAD+) activity and formyltetrahydrofolate dehydrogenase activity. Predicted to be involved in several processes, including 10-formyltetrahydrofolate catabolic process; biosynthetic process; and one-carbon metabolic process. Predicted to localize to cytoplasm. Is expressed in several structures, including amnioserosa; crystal cell; embryonic/larval fat bod…	-3.46569
FBgn0032946	nervana 3	nrv3	protein_coding	Predicted to contribute to sodium:potassium-exchanging ATPase activity. Involved in response to auditory stimulus and sensory perception of sound. Predicted to localize to sodium:potassium-exchanging ATPase complex. Is expressed in several structures, including adult head; embryonic/larval midgut; embryonic/larval nervous system; presumptive embryonic/larval nervous system; and sensory nervous sy…	-4.73564
FBgn0032957	uncharacterized protein	CG2225	protein_coding	Is expressed in embryonic brain; embryonic/larval nervous system; and ventral nerve cord.	-1.28284
FBgn0032974	uncharacterized protein	CG3651	protein_coding	No description available	-1.17309
FBgn0032986	uncharacterized protein	CG3262	protein_coding	Predicted to have 4 iron, 4 sulfur cluster binding activity. Predicted to be involved in iron-sulfur cluster assembly and mitochondrial respiratory chain complex I assembly. Predicted to localize to mitochondrion. Is expressed in adult head. Human ortholog(s) of this gene implicated in mitochondrial complex I deficiency. Orthologous to human NUBPL (nucleotide binding protein like).	-0.928676
FBgn0033020	Cytochrome c oxidase subunit 4-like	COX4L	protein_coding	Predicted to have cytochrome-c oxidase activity. Predicted to be involved in mitochondrial electron transport, cytochrome c to oxygen. Predicted to localize to mitochondrial respiratory chain complex IV. Is expressed in adult head and spermatozoon. Orthologous to human COX4I1 (cytochrome c oxidase subunit 4I1) and COX4I2 (cytochrome c oxidase subunit 4I2).	-6.68459
FBgn0033031	uncharacterized protein	CG8245	protein_coding	Is expressed in adult head; embryonic brain; embryonic/larval nervous system; and ventral nerve cord. Orthologous to human TMEM53 (transmembrane protein 53).	-3.89241
FBgn0033050	PNGase-like	Pngl	protein_coding	Exhibits carbohydrate binding activity and peptide-N4-(N-acetyl-beta-glucosaminyl)asparagine amidase activity. Involved in positive regulation of BMP signaling pathway; protein deglycosylation; and visceral mesoderm-endoderm interaction involved in midgut development. Localizes to cytosol. Is expressed in several structures, including adult head; embryonic/larval central nervous system; gonad; an…	-0.850821
FBgn0033063	uncharacterized protein	CG14589	protein_coding	No description available	-4.50467
FBgn0033065	Cyp6w1	Cyp6w1	protein_coding	Predicted to have heme binding activity; iron ion binding activity; and oxidoreductase activity, acting on paired donors, with incorporation or reduction of molecular oxygen. Involved in sensory perception of smell. Is expressed in adult head; appendage; embryonic Malpighian tubule segment; embryonic/larval fat body; and embryonic/larval midgut. Orthologous to human CYP3A4 (cytochrome P450 family…	-4.60044
FBgn0033112	Serpin 42Db	Spn42Db	protein_coding	Predicted to have serine-type endopeptidase inhibitor activity. Predicted to be involved in negative regulation of endopeptidase activity. Predicted to localize to extracellular space. Human ortholog(s) of this gene implicated in several diseases, including artery disease (multiple); diabetes mellitus (multiple); diabetic retinopathy (multiple); liver disease (multiple); and lung disease (multipl…	-3.11084
FBgn0033149	uncharacterized protein	CG11060	protein_coding	Is expressed in spermatozoon.	-5.57612
FBgn0033153	Growth arrest and DNA damage-inducible 45	Gadd45	protein_coding	Involved in JNK cascade and regulation of oviposition. Localizes to nucleus. Orthologous to several human genes including GADD45G (growth arrest and DNA damage inducible gamma).	-1.42163
FBgn0033174	uncharacterized protein	CG11125	protein_coding	Predicted to localize to cytoplasmic microtubule. Is expressed in adult head; gonad; and organism. Orthologous to human ENKD1 (enkurin domain containing 1).	-2.65545
FBgn0033194	Vacuolar protein sorting 13	Vps13	protein_coding	Involved in protein metabolic process. Localizes to late endosome membrane. Is expressed in adult head and adult heart. Used to study choreaacanthocytosis. Human ortholog(s) of this gene implicated in Parkinson's disease 23; choreaacanthocytosis; and choreatic disease. Orthologous to several human genes including VPS13A (vacuolar protein sorting 13 homolog A).	-0.571277
FBgn0033196	uncharacterized protein	CG1358	protein_coding	Predicted to have heme binding activity and heme transmembrane transporter activity. Predicted to be involved in heme export. Predicted to localize to integral component of membrane. Is expressed in adult fat body and adult head. Human ortholog(s) of this gene implicated in proliferative vasculopathy and hydranencephaly-hydrocephaly syndrome. Orthologous to several human genes including FLVCR2 (F…	-2.2068
FBgn0033232	uncharacterized protein	CG12159	protein_coding	Is expressed in adult head. Orthologous to human FAM174A (family with sequence similarity 174 member A); FAM174B (family with sequence similarity 174 member B); and FAM174C (family with sequence similarity 174 member C).	-1.54563
FBgn0033243	uncharacterized protein	CG14763	protein_coding	Human ortholog(s) of this gene implicated in asphyxiating thoracic dystrophy. Orthologous to human DYNLT2 (dynein light chain Tctex-type 2) and DYNLT2B (dynein light chain Tctex-type 2B).	-0.935725
FBgn0033268	Odorant-binding protein 44a	Obp44a	protein_coding	Predicted to have odorant binding activity. Predicted to be involved in sensory perception of smell. Localizes to extracellular region. Is expressed in adult head; adult heart; embryonic brain; and embryonic/larval nervous system.	-0.692187
FBgn0033285	uncharacterized protein	CG18449	protein_coding	No description available	-8.53285
FBgn0033286	uncharacterized protein	CG2127	protein_coding	Is expressed in spermatozoon.	-8.20114
FBgn0033287	uncharacterized protein	CG8701	protein_coding	Is expressed in spermatozoon.	-7.72804
FBgn0033296	Maltase A7	Mal-A7	protein_coding	Predicted to have maltose alpha-glucosidase activity. Predicted to be involved in carbohydrate metabolic process. Is expressed in adult head. Human ortholog(s) of this gene implicated in cystinuria. Orthologous to human SLC3A1 (solute carrier family 3 member 1).	-6.79322
FBgn0033302	Cyp6a14	Cyp6a14	protein_coding	Predicted to have heme binding activity; iron ion binding activity; and oxidoreductase activity, acting on paired donors, with incorporation or reduction of molecular oxygen. Predicted to be involved in oxidation-reduction process. Is expressed in adult head and embryonic/larval midgut. Orthologous to human CYP3A4 (cytochrome P450 family 3 subfamily A member 4).	-5.29084
FBgn0033312	uncharacterized protein	CG8642	protein_coding	Predicted to have G protein-coupled receptor binding activity and chitin binding activity. Predicted to be involved in G protein-coupled receptor signaling pathway. Predicted to localize to collagen-containing extracellular matrix; extracellular space; and membrane. Is expressed in spermatozoon. Orthologous to several human genes including FCN2 (ficolin 2).	-2.08348
FBgn0033323	uncharacterized protein	CG12376	protein_coding	Predicted to have calcium:sodium antiporter activity involved in regulation of cardiac muscle cell membrane potential. Predicted to be involved in cation transport and cellular calcium ion homeostasis. Predicted to localize to membrane. Orthologous to human SLC8B1 (solute carrier family 8 member B1).	-7.54269
FBgn0033330	uncharacterized protein	CG8746	protein_coding	No description available	-7.35647
FBgn0033353	uncharacterized protein	CG13749	protein_coding	No description available	-1.89521
FBgn0033367	Prophenoloxidase 2	PPO2	protein_coding	Exhibits L-DOPA monooxygenase activity and dopamine monooxygenase activity. Involved in defense response to Gram-positive bacterium; defense response to fungus; and melanotic encapsulation of foreign target. Localizes to extracellular space. Is expressed in several structures, including adult head and circulatory system.	-3.74631
FBgn0033368	uncharacterized protein	CG13743	protein_coding	Predicted to have amino acid transmembrane transporter activity. Predicted to be involved in amino acid transmembrane transport. Is expressed in adult abdomen; adult head; and adult thorax. Orthologous to human SLC38A11 (solute carrier family 38 member 11).	-5.04922
FBgn0033371	Concentrative nucleoside transporter 1	CNT1	protein_coding	Predicted to have nucleoside:sodium symporter activity. Predicted to be involved in nucleoside transmembrane transport. Predicted to localize to integral component of plasma membrane. Is expressed in adult head. Orthologous to several human genes including SLC28A1 (solute carrier family 28 member 1) and SLC28A2 (solute carrier family 28 member 2).	-1.21128
FBgn0033372	uncharacterized protein	CG13742	protein_coding	No description available	-3.18554
FBgn0033374	uncharacterized protein	CG13741	protein_coding	Is expressed in gonad; organism; and primordial germ cell.	-4.42188
FBgn0033382	alpha/beta hydrolase 1	Hydr1	protein_coding	Predicted to have acetylesterase activity and acylglycerol lipase activity. Predicted to be involved in medium-chain fatty acid biosynthetic process and medium-chain fatty acid catabolic process. Is expressed in adult head. Orthologous to human ABHD1 (abhydrolase domain containing 1) and ABHD3 (abhydrolase domain containing 3, phospholipase).	-2.35345
FBgn0033387	uncharacterized protein	CG8008	protein_coding	Predicted to be involved in transmembrane transport. Predicted to localize to integral component of membrane. Is expressed in adult head. Human ortholog(s) of this gene implicated in hereditary folate malabsorption. Orthologous to human SLC46A1 (solute carrier family 46 member 1) and SLC46A3 (solute carrier family 46 member 3).	-2.98041
FBgn0033388	uncharacterized protein	CG8046	protein_coding	Exhibits peptidoglycan transmembrane transporter activity. Involved in peptidoglycan transport; positive regulation of antimicrobial humoral response; and positive regulation of peptidoglycan recognition protein signaling pathway. Predicted to localize to integral component of membrane. Human ortholog(s) of this gene implicated in hereditary folate malabsorption. Orthologous to human SLC46A1 (sol…	-3.06643
FBgn0033389	Rad51 recombinase D	Rad51D	protein_coding	Predicted to contribute to four-way junction DNA binding activity. Predicted to be involved in DNA metabolic process. Predicted to localize to Rad51B-Rad51C-Rad51D-XRCC2 complex; centrosome; and chromosome. Human ortholog(s) of this gene implicated in hereditary breast ovarian cancer syndrome. Orthologous to human RAD51D (RAD51 paralog D).	-1.26044
FBgn0033423	Alkaline phosphatase 6	Alp6	protein_coding	Predicted to have alkaline phosphatase activity. Predicted to be involved in dephosphorylation. Predicted to localize to cell surface. Is expressed in adult head; embryonic midgut chamber; and embryonic/larval midgut. Human ortholog(s) of this gene implicated in inflammatory bowel disease. Orthologous to several human genes including ALPI (alkaline phosphatase, intestinal).	-3.03844
FBgn0033442	uncharacterized protein	CG1690	protein_coding	No description available	-6.5672
FBgn0033458	uncharacterized protein	CG18446	protein_coding	Predicted to have DNA-binding transcription factor activity, RNA polymerase II-specific and sequence-specific DNA binding activity. Predicted to be involved in regulation of transcription by RNA polymerase II. Predicted to localize to nucleus. Is expressed in several structures, including embryonic/larval circulatory system; extended germ band embryo; germ layer; gonad; and gut section.	-2.32086
FBgn0033476	oysgedart	oys	protein_coding	Exhibits lysophospholipid acyltransferase activity. Involved in gamete generation; lipid modification; and plasma membrane organization. Localizes to membrane. Is expressed in adult head and organism. Orthologous to several human genes including MBOAT1 (membrane bound O-acyltransferase domain containing 1) and MBOAT2 (membrane bound O-acyltransferase domain containing 2).	-1.02386
FBgn0033484	uncharacterized protein	CG2269	protein_coding	Is expressed in adult head.	-4.72515
FBgn0033501	uncharacterized protein	CG12911	protein_coding	Is expressed in several structures, including head segment; presumptive embryonic/larval system; sensory nervous system primordium; and ventral sensory complex primordium.	-3.37793
FBgn0033524	Cyp49a1	Cyp49a1	protein_coding	Predicted to have heme binding activity; iron ion binding activity; and oxidoreductase activity, acting on paired donors, with incorporation or reduction of molecular oxygen. Predicted to be involved in oxidation-reduction process. Is expressed in several structures, including cercus; embryonic main segment of Malpighian tubule; embryonic/larval posterior spiracle; gut section; and posterior spir…	-2.54211
FBgn0033527	uncharacterized protein	CG11777	protein_coding	Predicted to have peptidyl-prolyl cis-trans isomerase activity. Predicted to be involved in protein peptidyl-prolyl isomerization and protein polyubiquitination. Predicted to localize to catalytic step 2 spliceosome. Is expressed in organism. Orthologous to human PPIL3 (peptidylprolyl isomerase like 3).	-0.895932
FBgn0033542	Carbonic anhydrase 13	CAH13	protein_coding	Predicted to have hydro-lyase activity. Predicted to be involved in one-carbon metabolic process. Is expressed in adult head.	-6.5225
FBgn0033579	uncharacterized protein	CG13229	protein_coding	Predicted to have neuropeptide receptor activity. Predicted to be involved in G protein-coupled receptor signaling pathway. Predicted to localize to integral component of membrane. Orthologous to human GPR139 (G protein-coupled receptor 139).	-7.63326
FBgn0033598	Cuticular protein 47Eb	Cpr47Eb	protein_coding	Predicted to be a structural constituent of chitin-based larval cuticle. Predicted to be involved in chitin-based cuticle development. Predicted to localize to chitin-based extracellular matrix.	-4.22018
FBgn0033600	Cuticular protein 47Ec	Cpr47Ec	protein_coding	Predicted to be a structural constituent of chitin-based larval cuticle. Predicted to be involved in chitin-based cuticle development. Predicted to localize to chitin-based extracellular matrix.	-2.90378
FBgn0033648	Ionotropic receptor 48b	Ir48b	protein_coding	Predicted to have ligand-gated ion channel activity. Predicted to be involved in detection of chemical stimulus. Predicted to localize to integral component of membrane. Is expressed in gustatory receptor neuron of the epiphysis.	-4.60883
FBgn0033659	Death associated molecule related to Mch2 caspase	Damm	protein_coding	Exhibits cysteine-type endopeptidase activity. Involved in apoptotic process and proteolysis. Predicted to localize to cytoplasm. Is expressed in several structures, including egg chamber; embryonic/larval central nervous system; embryonic/larval midgut primordium; and gut section. Human ortholog(s) of this gene implicated in ovarian carcinoma. Orthologous to human CASP6 (caspase 6).	-8.56155
FBgn0033667	rebuf	reb	protein_coding	Involved in trachea morphogenesis. Localizes to apical part of cell and cytoplasm. Is expressed in dorsal epidermis primordium; embryonic epidermis; embryonic hypopharynx; and embryonic/larval dorsal trunk.	-5.30894
FBgn0033668	expansion	exp	protein_coding	Involved in trachea morphogenesis. Localizes to apical part of cell and cytoplasm. Is expressed in embryonic/larval tracheal system; epithelium; and tracheal primordium.	-1.53398
FBgn0033679	uncharacterized protein	CG8888	protein_coding	Predicted to have estradiol 17-beta-dehydrogenase activity and testosterone dehydrogenase (NAD+) activity. Localizes to plasma membrane. Is expressed in adult head; adult heart; corpus allatum primordium; embryonic/larval corpus allatum; and embryonic/larval muscle system. Human ortholog(s) of this gene implicated in autosomal recessive congenital ichthyosis 13. Orthologous to several human genes…	-5.27354
FBgn0033686	Hen1 methyltransferase	Hen1	protein_coding	Exhibits small RNA 2'-O-methyltransferase. Involved in RNA methylation; piRNA metabolic process; and production of siRNA involved in RNA interference. Predicted to localize to cytoplasm and nucleus. Is expressed in organism; ovary; and testis. Orthologous to human HENMT1 (HEN methyltransferase 1).	-1.6495
FBgn0033697	Cyp6t3	Cyp6t3	protein_coding	Predicted to have heme binding activity; iron ion binding activity; and oxidoreductase activity, acting on paired donors, with incorporation or reduction of molecular oxygen. Involved in ecdysone biosynthetic process and regulation of developmental growth. Is expressed in corpus allatum and prothoracic gland.	-1.5211
FBgn0033724	uncharacterized protein	CG8501	protein_coding	No description available	-1.47302
FBgn0033725	Cuticular protein 49Ac	Cpr49Ac	protein_coding	Predicted to be a structural constituent of chitin-based larval cuticle. Predicted to be involved in chitin-based cuticle development. Localizes to extracellular region. Is expressed in several structures, including ectoderm anlage; embryonic/larval fat body; foregut; gnathal primordium; and trunk mesoderm anlage.	-6.46641
FBgn0033729	Cuticular protein 49Af	Cpr49Af	protein_coding	Predicted to be a structural constituent of chitin-based larval cuticle. Predicted to be involved in chitin-based cuticle development. Predicted to localize to chitin-based extracellular matrix.	-5.46641
FBgn0033742	Neprilysin-like 10	Nepl10	protein_coding	Predicted to have metalloendopeptidase activity. Predicted to be involved in proteolysis. Orthologous to human KEL (Kell metallo-endopeptidase (Kell blood group)).	-6.06772
FBgn0033744	Diuretic hormone 44 receptor 2	Dh44-R2	protein_coding	Exhibits diuretic hormone receptor activity. Involved in G protein-coupled receptor signaling pathway; hormone-mediated signaling pathway; and response to salt stress. Localizes to integral component of plasma membrane. Is expressed in adult Malpighian tubule and adult enteroendocrine cell. Human ortholog(s) of this gene implicated in asthma. Orthologous to several human genes including CRHR2 (co…	-1.2275
FBgn0033748	vismay	vis	protein_coding	Exhibits DNA-binding transcription activator activity, RNA polymerase II-specific. Involved in positive regulation of transcription, DNA-templated and spermatogenesis. Localizes to nucleus. Is expressed in several structures, including gonad and wing disc. Human ortholog(s) of this gene implicated in holoprosencephaly and holoprosencephaly 4. Orthologous to several human genes including TGIF1 (TG…	-3.42154
FBgn0033750	uncharacterized protein	CG13151	protein_coding	Is expressed in organism.	-2.00202
FBgn0033753	Cyp301a1	Cyp301a1	protein_coding	Predicted to have heme binding activity; iron ion binding activity; and oxidoreductase activity, acting on paired donors, with incorporation or reduction of molecular oxygen. Involved in tergite morphogenesis. Is expressed in several structures, including embryonic/larval tracheal system; gut section; integumentary system; and presumptive embryonic/larval system. Human ortholog(s) of this gene im…	-3.11123
FBgn0033755	Chloride channel-b	ClC-b	protein_coding	Exhibits chloride transmembrane transporter activity. Involved in several processes, including chloride transmembrane transport; positive regulation of phagocytosis; and sensory perception of touch. Localizes to late endosome and phagolysosome. Is expressed in several structures, including embryonic/larval Malpighian tubule; embryonic/larval circulatory system; embryonic/larval fat body; embryoni…	-1.20237
FBgn0033767	uncharacterized protein	CG13148	protein_coding	No description available	-8.6361
FBgn0033770	Wake-up-call	wuc	protein_coding	Involved in male meiotic nuclear division and negative regulation of transcription by RNA polymerase II. Localizes to nuclear chromatin. Is expressed in primary spermatocyte and testis. Orthologous to human LIN52 (lin-52 DREAM MuvB core complex component).	-4.19536
FBgn0033778	Beta-alanine transporter	Balat	protein_coding	Exhibits beta-alanine transmembrane transporter activity. Involved in beta-alanine transport and histamine biosynthetic process. Localizes to integral component of plasma membrane. Is expressed in adult head; eye; retinal pigment cell; and spermatozoon. Human ortholog(s) of this gene implicated in Crohn's disease; cardiomyopathy; inherited metabolic disorder; rheumatoid arthritis; and systemic pr…	-2.07594
FBgn0033798	uncharacterized protein	CG15870	protein_coding	No description available	-3.854
FBgn0033818	uncharacterized protein	CG4712	protein_coding	Predicted to be involved in cilium assembly. Predicted to localize to axoneme and ciliary basal body.	-6.06679
FBgn0033848	uncharacterized protein	CG13330	protein_coding	Is expressed in spermatozoon.	-9.6047
FBgn0033862	uncharacterized protein	CG6209	protein_coding	Predicted to be involved in mRNA splicing, via spliceosome. Localizes to catalytic step 2 spliceosome and precatalytic spliceosome. Is expressed in spermatozoon.	-7.88083
FBgn0033868	Sperm-Leucylaminopeptidase 7	S-Lap7	protein_coding	Predicted to have aminopeptidase activity and manganese ion binding activity. Involved in multicellular organism reproduction. Localizes to extracellular space. Is expressed in adult head; spermatogonium; spermatozoon; and testis. Orthologous to human LAP3 (leucine aminopeptidase 3).	-7.59228
FBgn0033872	uncharacterized protein	CG6329	protein_coding	Predicted to have GPI anchor binding activity. Predicted to be involved in positive regulation of voltage-gated potassium channel activity; regulation of cholinergic synaptic transmission; and sleep. Is expressed in adult head; adult heart; embryonic/larval nervous system; extended germ band embryo; and presumptive embryonic/larval nervous system.	-2.02119
FBgn0033905	uncharacterized protein	CG18324	protein_coding	Is expressed in adult head and organism. Orthologous to human SLC25A34 (solute carrier family 25 member 34) and SLC25A35 (solute carrier family 25 member 35).	-1.75549
FBgn0033919	uncharacterized protein	CG8547	protein_coding	Is expressed in adult head; adult heart; and presumptive embryonic/larval system.	-1.57642
FBgn0033949	beta Hydroxy acid dehydrogenase 2	Had2	protein_coding	Predicted to have oxidoreductase activity, acting on the CH-OH group of donors, NAD or NADP as acceptor. Predicted to be involved in fatty acid metabolic process and oxidation-reduction process. Is expressed in adult fat body. Orthologous to human CRYL1 (crystallin lambda 1).	-8.48709
FBgn0033950	uncharacterized protein	CG12862	protein_coding	No description available	-5.55008
FBgn0033953	uncharacterized protein	CG12861	protein_coding	Is expressed in spermatozoon and testis.	-6.11555
FBgn0033954	uncharacterized protein	CG12860	protein_coding	Is expressed in spermatozoon.	-7.98254
FBgn0033982	Cyp317a1	Cyp317a1	protein_coding	Predicted to have heme binding activity; iron ion binding activity; and oxidoreductase activity, acting on paired donors, with incorporation or reduction of molecular oxygen. Predicted to be involved in oxidation-reduction process. Is expressed in embryonic proventriculus and ring gland.	-3.04248
FBgn0033987	caskin	ckn	protein_coding	Exhibits protein phosphatase binding activity and signaling adaptor activity. Involved in axon guidance and transmembrane receptor protein tyrosine phosphatase signaling pathway. Localizes to axon; cytoplasm; and focal adhesion. Is expressed in anterior ectoderm; larval imaginal tissue; and presumptive embryonic/larval system. Orthologous to human CASKIN1 (CASK interacting protein 1).	-2.64481
FBgn0034021	uncharacterized protein	CG8180	protein_coding	Is expressed in several structures, including labral sensory complex and presumptive embryonic/larval system.	-7.26112
FBgn0034023	Ionotropic receptor 52a	Ir52a	protein_coding	Predicted to have ligand-gated ion channel activity. Predicted to be involved in detection of chemical stimulus. Predicted to localize to integral component of membrane. Is expressed in adult external thorax; chemosensory neurons; and spermatozoon.	-7.10613
FBgn0034025	Polypeptide N-Acetylgalactosaminyltransferase 1	Pgant1	protein_coding	Exhibits polypeptide N-acetylgalactosaminyltransferase activity. Involved in oligosaccharide biosynthetic process. Predicted to localize to Golgi apparatus. Is expressed in several structures, including early extended germ band embryo; embryonic/larval digestive system; embryonic/larval tracheal system; imaginal disc; and presumptive embryonic/larval system. Human ortholog(s) of this gene implica…	-1.35441
FBgn0034031	uncharacterized protein	CG12963	protein_coding	No description available	-2.84707
FBgn0034046	tungus	tun	protein_coding	Predicted to have protein-N-terminal glutamine amidohydrolase activity. Predicted to be involved in cellular protein modification process. Predicted to localize to cytosol and nucleus. Is expressed in organism. Orthologous to human NTAQ1 (N-terminal glutamine amidase 1).	-2.40199
FBgn0034072	Dystroglycan	Dg	protein_coding	Predicted to be a structural constituent of muscle. Involved in several processes, including actin cytoskeleton organization; morphogenesis of an epithelium; and oogenesis. Localizes to several cellular components, including Z disc; basal plasma membrane; and dystroglycan complex. Is expressed in several structures, including embryonic/larval gut; embryonic/larval nervous system; extended germ ba…	-1.20149
FBgn0034082	uncharacterized protein	CG10734	protein_coding	No description available	-6.55947
FBgn0034083	lambik	lbk	protein_coding	Predicted to localize to extracellular matrix and extracellular space. Is expressed in adult head; embryonic/larval peripheral nervous system; wing hinge primordium; and wing pouch. Human ortholog(s) of this gene implicated in urofacial syndrome. Orthologous to several human genes including LRIG1 (leucine rich repeats and immunoglobulin like domains 1).	-1.08072
FBgn0034121	uncharacterized protein	CG6262	protein_coding	Predicted to have alpha,alpha-trehalase activity. Predicted to be involved in trehalose metabolic process. Is expressed in adult head and spermatozoon. Orthologous to human TREH (trehalase).	-6.32537
FBgn0034127	uncharacterized protein	CG7848	protein_coding	Predicted to have malate dehydrogenase (decarboxylating) (NADP+) activity. Predicted to be involved in malate metabolic process and pyruvate metabolic process. Predicted to localize to mitochondrion. Orthologous to human ME1 (malic enzyme 1); ME2 (malic enzyme 2); and ME3 (malic enzyme 3).	-3.56056
FBgn0034132	Sperm-Leucylaminopeptidase 8	S-Lap8	protein_coding	Predicted to have aminopeptidase activity and manganese ion binding activity. Predicted to be involved in proteolysis. Predicted to localize to cytoplasm. Is expressed in adult head; spermatogonium; spermatozoon; and testis. Orthologous to human LAP3 (leucine aminopeptidase 3).	-8.45361
FBgn0034137	uncharacterized protein	CG4945	protein_coding	Predicted to have protein serine/threonine kinase activity. Predicted to be involved in peptidyl-serine phosphorylation and peptidyl-threonine phosphorylation. Is expressed in dorsal pharyngeal muscle; embryonic/larval muscle system; and embryonic/larval somatic muscle. Orthologous to several human genes including SBK1 (SH3 domain binding kinase 1).	-1.61625
FBgn0034139	uncharacterized protein	CG4927	protein_coding	Predicted to have serine-type endopeptidase activity. Predicted to be involved in proteolysis. Is expressed in spermatozoon.	-2.11839
FBgn0034140	Limostatin	Lst	protein_coding	Involved in several processes, including glucose homeostasis; negative regulation of peptide hormone secretion; and triglyceride homeostasis. Is expressed in corpus cardiacum. Used to study obesity.	-3.1076
FBgn0034142	uncharacterized protein	CG8306	protein_coding	Predicted to have fatty-acyl-CoA reductase (alcohol-forming) activity. Predicted to be involved in long-chain fatty-acyl-CoA metabolic process and wax biosynthetic process. Localizes to endomembrane system. Is expressed in several structures, including atrium; early extended germ band embryo; ectoderm; foregut primordium; and presumptive embryonic/larval system. Orthologous to human FAR1 (fatty a…	-2.99966
FBgn0034143	uncharacterized protein	CG8303	protein_coding	Predicted to have fatty-acyl-CoA reductase (alcohol-forming) activity. Predicted to be involved in long-chain fatty-acyl-CoA metabolic process and wax biosynthetic process. Predicted to localize to integral component of peroxisomal membrane. Is expressed in adult head; embryonic/larval posterior spiracle; foregut; and presumptive embryonic/larval system.	-8.03888
FBgn0034144	uncharacterized protein	CG5089	protein_coding	Is expressed in adult head.	-8.20098
FBgn0034145	uncharacterized protein	CG5065	protein_coding	Predicted to have fatty-acyl-CoA reductase (alcohol-forming) activity. Predicted to be involved in ether lipid biosynthetic process; long-chain fatty-acyl-CoA metabolic process; and wax biosynthetic process. Predicted to localize to integral component of peroxisomal membrane. Is expressed in adult head; embryonic/larval central nervous system; embryonic/larval foregut; and embryonic/larval hindgu…	-4.96879
FBgn0034154	uncharacterized protein	CG5267	protein_coding	Involved in multicellular organism reproduction. Localizes to extracellular space.	-3.82107
FBgn0034156	uncharacterized protein	CG5348	protein_coding	Predicted to have calcium:sodium antiporter activity involved in regulation of cardiac muscle cell membrane potential. Predicted to be involved in cation transport and cellular calcium ion homeostasis. Predicted to localize to membrane. Orthologous to human SLC8B1 (solute carrier family 8 member B1).	-4.31459
FBgn0034173	uncharacterized protein	CG9010	protein_coding	Predicted to have glyceraldehyde-3-phosphate dehydrogenase (NAD+) (phosphorylating) activity and peptidyl-cysteine S-nitrosylase activity. Predicted to be involved in glycolytic process. Predicted to localize to cytosol. Is expressed in adult head; organism; and spermatozoon. Human ortholog(s) of this gene implicated in Alzheimer's disease. Orthologous to several human genes including GAPDH (glyc…	-3.8267
FBgn0034179	uncharacterized protein	CG6805	protein_coding	Predicted to have phosphatidylinositol-4,5-bisphosphate 5-phosphatase activity. Predicted to be involved in inositol phosphate dephosphorylation; phosphatidylinositol dephosphorylation; and positive regulation of flagellated sperm motility. Predicted to localize to several cellular components, including neuronal cell body; non-motile cilium; and ruffle. Is expressed in several structures, includi…	-1.50358
FBgn0034180	Eps15 homology domain containing protein-binding protein 1	Ehbp1	protein_coding	Involved in several processes, including positive regulation of Notch signaling pathway; secretion by cell; and sensory organ precursor cell division. Localizes to cell cortex and plasma membrane. Is expressed in adult head and spermatozoon. Orthologous to several human genes including EHBP1 (EH domain binding protein 1).	-1.43477
FBgn0034195	Serpin 53F	Spn53F	protein_coding	Predicted to have serine-type endopeptidase inhibitor activity. Involved in multicellular organism reproduction. Predicted to localize to extracellular space. Human ortholog(s) of this gene implicated in several diseases, including artery disease (multiple); diabetes mellitus (multiple); diabetic retinopathy (multiple); liver disease (multiple); and lung disease (multiple). Orthologous to several…	-5.54106
FBgn0034196	uncharacterized protein	CG15605	protein_coding	No description available	-5.65367
FBgn0034229	uncharacterized protein	CG4847	protein_coding	Predicted to have cysteine-type endopeptidase activity. Involved in multicellular organism reproduction. Localizes to extracellular space. Is expressed in adult head; adult heart; embryonic ventral epidermis; and sensory nervous system primordium.	-4.30194
FBgn0034246	Dicer-2	Dcr-2	protein_coding	Exhibits ATPase activity; RNA binding activity; and bidentate ribonuclease III activity. Involved in several processes, including gene silencing; regulation of defense response; and response to virus. Localizes to several cellular components, including RISC complex; RISC-loading complex; and nucleus. Is expressed in adult head. Human ortholog(s) of this gene implicated in multinodular goiter and …	-0.649246
FBgn0034247	uncharacterized protein	CG6484	protein_coding	Is expressed in adult head; adult midgut; and embryonic hypopharynx. Orthologous to human SLC2A6 (solute carrier family 2 member 6) and SLC2A8 (solute carrier family 2 member 8).	-5.6939
FBgn0034253	uncharacterized protein	CG10936	protein_coding	Is expressed in several structures, including embryonic/larval dorsal trunk and presumptive embryonic/larval system.	-1.74649
FBgn0034276	Sarcosine dehydrogenase	Sardh	protein_coding	Predicted to have sarcosine dehydrogenase activity. Involved in S-adenosylmethionine cycle and sarcosine catabolic process. Predicted to localize to mitochondrial matrix. Orthologous to human SARDH (sarcosine dehydrogenase).	-3.25248
FBgn0034286	defective proboscis extension response 13	dpr13	protein_coding	Involved in synapse organization. Predicted to localize to integral component of plasma membrane and neuron projection membrane. Is expressed in dorsal sensory complex proper primordium; embryonic brain; ventral nerve cord; and ventral sensory complex primordium.	-3.86797
FBgn0034304	uncharacterized protein	CG5742	protein_coding	Is expressed in organism. Orthologous to human ANKRD13C (ankyrin repeat domain 13C).	-1.69831
FBgn0034323	uncharacterized protein	CG18537	protein_coding	No description available	-3.60394
FBgn0034324	uncharacterized protein	CG18538	protein_coding	No description available	-5.39549
FBgn0034325	uncharacterized protein	CG18539	protein_coding	No description available	-4.79378
FBgn0034352	uncharacterized protein	CG17669	protein_coding	Predicted to be involved in axonemal dynein complex assembly. Human ortholog(s) of this gene implicated in primary ciliary dyskinesia 2. Orthologous to human DNAAF3 (dynein axonemal assembly factor 3).	-3.7628
FBgn0034363	uncharacterized protein	CG5327	protein_coding	Predicted to localize to cytoplasm. Orthologous to human FAM136A (family with sequence similarity 136 member A).	-3.53216
FBgn0034397	uncharacterized protein	CG15082	protein_coding	No description available	-4.17139
FBgn0034405	Juvenile hormone epoxide hydrolase 2	Jheh2	protein_coding	Predicted to have juvenile hormone epoxide hydrolase activity. Is expressed in several structures, including adult heart; embryonic/larval oenocyte; gut section; lamina anlage; and yolk nucleus. Human ortholog(s) of this gene implicated in several diseases, including Leber hereditary optic neuropathy; anemia (multiple); hematologic cancer (multiple); respiratory system disease (multiple); and tox…	-1.58272
FBgn0034416	uncharacterized protein	CG15109	protein_coding	No description available	-7.85145
FBgn0034423	testis-specifically expressed bromodomain containing protein-2	tbrd-2	protein_coding	Involved in spermatogenesis. Localizes to nuclear body; nuclear chromatin; and nucleolus. Is expressed in embryonic neuroblast; primary spermatocyte; and testis. Human ortholog(s) of this gene implicated in azoospermia; oligospermia; and spermatogenic failure 21. Orthologous to human BRDT (bromodomain testis associated).	-8.67444
FBgn0034436	uncharacterized protein	CG11961	protein_coding	Predicted to be involved in proteolysis. Is expressed in adult head; adult midgut progenitor cell; embryonic midgut chamber; embryonic/larval midgut; and gastric caecum. Orthologous to human ERMP1 (endoplasmic reticulum metallopeptidase 1).	-2.02209
FBgn0034452	Outer segment 6	Oseg6	protein_coding	Involved in cilium assembly. Localizes to non-motile cilium. Human ortholog(s) of this gene implicated in several diseases, including Caroli disease; Senior-Loken syndrome; Sensenbrenner syndrome; asphyxiating thoracic dystrophy 5; and nephronophthisis 13. Orthologous to human WDR19 (WD repeat domain 19).	-3.94129
FBgn0034454	uncharacterized protein	CG15120	protein_coding	Predicted to have chaperone binding activity; heat shock protein binding activity; and ubiquitin protein ligase binding activity. Predicted to be involved in negative regulation of cell death. Predicted to localize to cytosol and nucleus. Orthologous to human PACRG (parkin coregulated).	-6.41001
FBgn0034459	Tubulin tyrosine ligase-like 6A	TTLL6A	protein_coding	Predicted to have protein-glycine ligase activity; tubulin binding activity; and tubulin-glutamic acid ligase activity. Predicted to be involved in microtubule cytoskeleton organization; protein polyglutamylation; and protein polyglycylation. Predicted to localize to cilium. Orthologous to human TTLL13P (tubulin tyrosine ligase like 13, pseudogene) and TTLL6 (tubulin tyrosine ligase like 6).	-5.35946
FBgn0034464	uncharacterized protein	CG11018	protein_coding	Is expressed in spermatozoon.	-7.9054
FBgn0034467	uncharacterized protein	CG15128	protein_coding	Is expressed in spermatozoon.	-6.30531
FBgn0034476	Toll-7	Toll-7	protein_coding	Exhibits neurotrophin receptor activity; transmembrane signaling receptor activity; and virion binding activity. Involved in several processes, including Toll signaling pathway; positive regulation of antimicrobial peptide production; and response to virus. Localizes to external side of plasma membrane and integral component of plasma membrane. Is expressed in several structures, including adult …	-1.92219
FBgn0034478	uncharacterized protein	CG10822	protein_coding	Predicted to have dynein intermediate chain binding activity. Predicted to be involved in microtubule-based movement. Predicted to localize to centrosome; cytoplasm; and cytoplasmic dynein complex.	-7.09735
FBgn0034487	EF-hand domain containing 1.2	Efhc1.2	protein_coding	Predicted to have alpha-tubulin binding activity. Predicted to be involved in several processes, including cilium assembly; cilium-dependent cell motility; and mitotic spindle organization. Predicted to colocalize with microtubule. Is expressed in embryonic head sensory system; hindgut; sensory nervous system primordium; and ventral sensory complex primordium. Orthologous to human EFHC2 (EF-hand …	-1.215
FBgn0034541	uncharacterized protein	CG13437	protein_coding	No description available	-2.59472
FBgn0034546	uncharacterized protein	CG13442	protein_coding	Predicted to have ubiquitin protein ligase activity and zinc ion binding activity. Predicted to be involved in protein polyubiquitination. Predicted to localize to endosome and lysosome. Is expressed in adult head. Orthologous to human MARCHF2 (membrane associated ring-CH-type finger 2) and MARCHF3 (membrane associated ring-CH-type finger 3).	-6.93418
FBgn0034566	uncharacterized protein	CG9313	protein_coding	Involved in sensory perception of sound. Predicted to localize to outer dynein arm. Is expressed in Johnston organ neurons and spermatozoon. Human ortholog(s) of this gene implicated in Kartagener syndrome and primary ciliary dyskinesia 1. Orthologous to human DNAI1 (dynein axonemal intermediate chain 1).	-6.59903
FBgn0034567	uncharacterized protein	CG15651	protein_coding	Predicted to be involved in protein O-linked mannosylation. Predicted to localize to Golgi apparatus and rough endoplasmic reticulum. Is expressed in adult head; embryonic brain; embryonic/larval nervous system; and ventral nerve cord. Human ortholog(s) of this gene implicated in dilated cardiomyopathy and muscular dystrophy (multiple). Orthologous to human FKRP (fukutin related protein).	-6.5383
FBgn0034573	uncharacterized protein	CG3295	protein_coding	Predicted to contribute to ubiquitin-protein transferase activity. Predicted to be involved in proteasome-mediated ubiquitin-dependent protein catabolic process. Predicted to localize to GID complex; cytoplasm; and nucleus. Is expressed in organism. Orthologous to human RMND5A (required for meiotic nuclear division 5 homolog A) and RMND5B (required for meiotic nuclear division 5 homolog B).	-1.14882
FBgn0034580	Chitinase 8	Cht8	protein_coding	Predicted to have chitin binding activity and chitinase activity. Involved in ecdysis, chitin-based cuticle. Predicted to localize to extracellular region. Human ortholog(s) of this gene implicated in asthma. Orthologous to human CHIA (chitinase acidic).	-4.61112
FBgn0034642	uncharacterized protein	CG15674	protein_coding	No description available	-2.10769
FBgn0034644	uncharacterized protein	CG10082	protein_coding	Predicted to have inositol hexakisphosphate kinase activity. Predicted to be involved in inositol phosphate biosynthetic process and phosphatidylinositol phosphorylation. Predicted to localize to cytoplasm and nucleus. Is expressed in several structures, including ectoderm anlage; embryonic/larval nervous system; extended germ band embryo; hypodermal muscle of larval abdomen; and presumptive embr…	-0.708939
FBgn0034646	Rae1	Rae1	protein_coding	Predicted to have RNA binding activity and ubiquitin binding activity. Involved in several processes, including hippo signaling; male gamete generation; and negative regulation of synaptic growth at neuromuscular junction. Localizes to several cellular components, including Nebenkern; nuclear pore; and sperm flagellum. Is expressed in adult head; adult heart; embryonic/larval central nervous syst…	-1.06502
FBgn0034659	uncharacterized protein	CG4021	protein_coding	Predicted to have mRNA binding activity. Predicted to be involved in regulation of alternative mRNA splicing, via spliceosome. Localizes to nuclear speck. Is expressed in adult head. Orthologous to several human genes including KHDRBS3 (KH RNA binding domain containing, signal transduction associated 3).	-7.76286
FBgn0034667	cookie monster	comr	protein_coding	Predicted to have DNA-binding transcription factor activity and sequence-specific DNA binding activity. Involved in positive regulation of transcription by RNA polymerase II and spermatogenesis. Localizes to nucleus. Colocalizes with transcriptionally active chromatin. Is expressed in primary spermatocyte and testis.	-5.78548
FBgn0034684	uncharacterized protein	CG13501	protein_coding	Is expressed in spermatozoon. Orthologous to human RSPH14 (radial spoke head 14 homolog).	-2.27162
FBgn0034692	uncharacterized protein	CG13502	protein_coding	Predicted to localize to cytoplasm. Human ortholog(s) of this gene implicated in primary ciliary dyskinesia 35. Orthologous to human ODAD4 (outer dynein arm docking complex subunit 4).	-4.46639
FBgn0034693	uncharacterized protein	CG11073	protein_coding	No description available	-4.29023
FBgn0034725	uncharacterized protein	CG6044	protein_coding	Is expressed in embryonic brain; embryonic/larval nervous system; and ventral midline of embryo.	-5.08621
FBgn0034731	uncharacterized protein	CG10384	protein_coding	Predicted to have mRNA binding activity. Predicted to be involved in regulation of alternative mRNA splicing, via spliceosome. Predicted to localize to nucleus. Orthologous to human KHDRBS2 (KH RNA binding domain containing, signal transduction associated 2) and KHDRBS3 (KH RNA binding domain containing, signal transduction associated 3).	-6.462
FBgn0034736	gasoline	gas	protein_coding	Is expressed in adult head and adult heart. Orthologous to several human genes including CES1 (carboxylesterase 1); CES2 (carboxylesterase 2); and CES3 (carboxylesterase 3).	-2.52764
FBgn0034740	novel spermatogenesis regulator	nsr	protein_coding	Predicted to have mRNA binding activity. Involved in posttranscriptional regulation of gene expression; sperm axoneme assembly; and sperm individualization. Localizes to nuclear speck. Orthologous to several human genes including KHDRBS3 (KH RNA binding domain containing, signal transduction associated 3).	-2.59631
FBgn0034756	Cyp6d2	Cyp6d2	protein_coding	Predicted to have heme binding activity; iron ion binding activity; and oxidoreductase activity, acting on paired donors, with incorporation or reduction of molecular oxygen. Involved in response to camptothecin. Is expressed in adult head; embryonic/larval trachea; and organism.	-5.30709
FBgn0034761	uncharacterized protein	CG4250	protein_coding	Is expressed in wing hinge primordium and wing pouch. Human ortholog(s) of this gene implicated in Charcot-Marie-Tooth disease type 1C. Orthologous to human LITAF (lipopolysaccharide induced TNF factor).	-1.49918
FBgn0034782	uncharacterized protein	CG12490	protein_coding	Predicted to have transmembrane transporter activity. Predicted to be involved in anion transport. Predicted to localize to integral component of membrane and plasma membrane.	-6.99052
FBgn0034788	uncharacterized protein	CG13532	protein_coding	Predicted to localize to extracellular region. Is expressed in dorsal closure embryo; embryonic/larval nervous system; presumptive embryonic/larval nervous system; and ventral midline of embryo.	-6.99052
FBgn0034797	nahoda	nahoda	protein_coding	Is expressed in adult head; dorsal epidermis primordium; presumptive embryonic/larval system; and spermatozoon.	-3.21964
FBgn0034807	uncharacterized protein	CG9897	protein_coding	Predicted to have serine-type endopeptidase activity. Predicted to be involved in proteolysis. Is expressed in female reproductive system and seminal receptacle.	-7.42217
FBgn0034816	uncharacterized protein	CG3085	protein_coding	Predicted to be a structural constituent of cytoskeleton. Predicted to be involved in cilium assembly; cilium movement involved in cell motility; and microtubule nucleation. Predicted to localize to microtubule cytoskeleton. Is expressed in dorsal sensory complex proper primordium; embryonic head sensory system; organism; spermatozoon; and ventral sensory complex primordium. Orthologous to human …	-1.69015
FBgn0034826	uncharacterized protein	CG13544	protein_coding	Orthologous to human SPATA17 (spermatogenesis associated 17).	-8.13422
FBgn0034827	Kinesin-like protein at 59D	Klp59D	protein_coding	Predicted to have ATPase activity; microtubule binding activity; and microtubule motor activity. Involved in regulation of motile cilium assembly and sperm axoneme assembly. Predicted to localize to microtubule cytoskeleton. Is expressed in adult head. Orthologous to human KIF2C (kinesin family member 2C).	-6.69883
FBgn0034829	uncharacterized protein	CG9899	protein_coding	Predicted to have RNA polymerase II complex binding activity and SH2 domain binding activity. Predicted to be involved in positive regulation of transcription by RNA polymerase II and regulation of histone H3-K4 methylation. Predicted to localize to Cdc73/Paf1 complex and transcriptionally active chromatin. Orthologous to human CTR9 (CTR9 homolog, Paf1/RNA polymerase II complex component).	-7.69806
FBgn0034837	Ribosomal protein L22-like	RpL22-like	protein_coding	Predicted to have RNA binding activity. Predicted to be involved in cytoplasmic translation. Localizes to ribosome. Is expressed in adult head; gonad; organism; and testis. Orthologous to human RPL22 (ribosomal protein L22) and RPL22L1 (ribosomal protein L22 like 1).	-5.06594
FBgn0034840	uncharacterized protein	CG3124	protein_coding	Is expressed in organism.	-6.87246
FBgn0034844	uncharacterized protein	CG9861	protein_coding	No description available	-7.09735
FBgn0034860	uncharacterized protein	CG9812	protein_coding	Is expressed in adult head; embryonic/larval dorsal trunk; and embryonic/larval visceral branch.	-6.97551
FBgn0034878	pita	pita	protein_coding	Exhibits chromatin insulator sequence binding activity and sequence-specific DNA binding activity. Involved in DNA endoreduplication; regulation of gene silencing; and regulation of transcription, DNA-templated. Localizes to nucleus and polytene chromosome. Is expressed in several structures, including central nervous system; extended germ band embryo; gonad; lateral cord neurons; and somatic pre…	-0.752883
FBgn0034885	Entomoglyceroporin 4	Eglp4	protein_coding	Predicted to have channel activity. Involved in renal system process. Predicted to localize to integral component of membrane. Is expressed in several structures, including adult heart; apoptotic amnioserosa; embryonic/larval fat body; gut section; and muscle cell. Human ortholog(s) of this gene implicated in Bothnian type palmoplantar keratoderma; cataract; cataract 15 multiple types; and nephro…	-2.9501
FBgn0034897	Sestrin	Sesn	protein_coding	Predicted to have leucine binding activity and oxidoreductase activity, acting on peroxide as acceptor. Involved in several processes, including autophagy of mitochondrion; multicellular organism aging; and negative regulation of TORC1 signaling. Predicted to colocalize with GATOR2 complex; TORC2 complex; and cytoplasm. Is expressed in organism. Orthologous to human SESN1 (sestrin 1); SESN2 (sest…	-4.01824
FBgn0034903	sol narae	sona	protein_coding	Exhibits metalloendopeptidase activity. Involved in imaginal disc-derived appendage development; positive regulation of cell communication; and proteolysis. Localizes to Golgi-associated vesicle; endosome; and extracellular exosome. Is expressed in imaginal disc and ommatidium.	-4.4561
FBgn0034907	uncharacterized protein	CG5539	protein_coding	Is expressed in adult head. Human ortholog(s) of this gene implicated in distal hereditary motor neuronopathy type 5B; hereditary spastic paraplegia 31; and hereditary spastic paraplegia 72. Orthologous to several human genes including REEP1 (receptor accessory protein 1); REEP2 (receptor accessory protein 2); and REEP3 (receptor accessory protein 3).	-2.57704
FBgn0034966	uncharacterized protein	CG13563	protein_coding	No description available	-0.901861
FBgn0034978	uncharacterized protein	CG3257	protein_coding	Is expressed in embryonic antennal sense organ; embryonic brain; embryonic foregut sensory structure; embryonic head sensory system; and ventral nerve cord.	-3.99391
FBgn0034997	uncharacterized protein	CG3376	protein_coding	Is expressed in several structures, including embryonic/larval muscle system; embryonic/larval tracheal system; and presumptive embryonic/larval system. Human ortholog(s) of this gene implicated in Niemann-Pick disease; Niemann-Pick disease type A; and Niemann-Pick disease type B. Orthologous to human SMPD1 (sphingomyelin phosphodiesterase 1).	-1.71003
FBgn0034998	uncharacterized protein	CG13577	protein_coding	No description available	-7.32262
FBgn0035000	uncharacterized protein	CG13578	protein_coding	No description available	-4.44562
FBgn0035014	uncharacterized protein	CG13581	protein_coding	Orthologous to human ATP6V1FNB (ATP6V1F neighbor).	-6.76077
FBgn0035056	spatzle 6	spz6	protein_coding	Exhibits Toll binding activity. Predicted to be involved in central nervous system formation; innate immune response; and regulation of Toll signaling pathway. Localizes to extracellular space. Is expressed in embryonic head; embryonic/larval epidermis; embryonic/larval hindgut; and embryonic/larval trachea.	-4.00255
FBgn0035076	Ance-5	Ance-5	protein_coding	Predicted to have metallopeptidase activity. Predicted to localize to extracellular space and plasma membrane. Is expressed in adult head.	-3.621
FBgn0035086	uncharacterized protein	CG12851	protein_coding	Is expressed in wing hinge primordium and wing pouch.	-2.61454
FBgn0035091	uncharacterized protein	CG3829	protein_coding	Predicted to localize to membrane. Is expressed in several structures, including embryonic/larval circulatory system; embryonic/larval digestive system; extended germ band embryo; fat body; and yolk nucleus. Orthologous to human SCARB1 (scavenger receptor class B member 1).	-4.58366
FBgn0035092	Neuropeptide-like precursor 1	Nplp1	protein_coding	Exhibits neuropeptide hormone activity. Involved in positive regulation of cGMP-mediated signaling. Predicted to localize to extracellular space. Is expressed in several structures, including adult head; central nervous system; embryonic thorax; lateral cord neurons; and ventral midline of embryo.	-7.08472
FBgn0035094	uncharacterized protein	CG9380	protein_coding	Is expressed in adult head.	-0.96907
FBgn0035113	pyrexia	pyx	protein_coding	Exhibits cation channel activity. Involved in metal ion transport; negative gravitaxis; and response to heat. Localizes to cation channel complex. Is expressed in spermatozoon.	-2.57578
FBgn0035132	methuselah-like 10	mthl10	protein_coding	Predicted to have G protein-coupled receptor activity. Predicted to be involved in G protein-coupled receptor signaling pathway; determination of adult lifespan; and response to starvation. Predicted to localize to integral component of membrane. Is expressed in several structures, including central nervous system; crystal cell; gut; integumentary system; and larval imaginal tissue.	-3.33359
FBgn0035148	uncharacterized protein	CG3402	protein_coding	Is expressed in organism. Orthologous to human TAX1BP3 (Tax1 binding protein 3).	-1.30052
FBgn0035151	uncharacterized protein	CG17129	protein_coding	Is expressed in organism.	-2.52903
FBgn0035173	uncharacterized protein	CG13907	protein_coding	Predicted to have monocarboxylic acid transmembrane transporter activity. Predicted to be involved in monocarboxylic acid transport. Predicted to localize to integral component of membrane. Is expressed in adult head; organism; and yolk nucleus. Orthologous to several human genes including SLC16A14 (solute carrier family 16 member 14) and SLC16A4 (solute carrier family 16 member 4).	-1.64764
FBgn0035179	uncharacterized protein	CG12038	protein_coding	Is expressed in adult head; embryonic brain; embryonic/larval nervous system; extended germ band embryo; and ventral midline of embryo. Orthologous to several human genes including DIPK1C (divergent protein kinase domain 1C).	-8.6839
FBgn0035187	Tryptophan hydroxylase	Trh	protein_coding	Exhibits phenylalanine 4-monooxygenase activity and tryptophan 5-monooxygenase activity. Involved in several processes, including regulation of circadian sleep/wake cycle, sleep; serotonin biosynthetic process; and tracheal pit formation in open tracheal system. Predicted to localize to neuron projection. Is expressed in several structures, including adult abdomen; central nervous system; embryon…	-2.91715
FBgn0035189	uncharacterized protein	CG9119	protein_coding	Predicted to have hydrolase activity, acting on ester bonds and zinc ion binding activity. Predicted to localize to nucleus. Is expressed in several structures, including cortical zone of lymph gland primary lobe; embryonic Malpighian tubule; embryonic/larval midgut; embryonic/larval midgut primordium; and yolk nucleus. Orthologous to human C11orf54 (chromosome 11 open reading frame 54).	-3.72536
FBgn0035192	uncharacterized protein	CG9194	protein_coding	Predicted to have potassium ion leak channel activity. Predicted to be involved in potassium ion transmembrane transport and stabilization of membrane potential. Predicted to localize to integral component of plasma membrane. Is expressed in dorsal pharyngeal muscle; embryonic/larval muscle system; and embryonic/larval somatic muscle. Human ortholog(s) of this gene implicated in migraine with aur…	-1.36395
FBgn0035208	uncharacterized protein	CG9184	protein_coding	Is expressed in dorsal ectoderm; dorsal epidermis primordium; embryonic epidermis; embryonic/larval corpus cardiacum; and insulin secreting cell of pars intercerebralis.	-1.54842
FBgn0035233	Peroxin 10	Pex10	protein_coding	Predicted to have zinc ion binding activity. Involved in male gamete generation; protein import into peroxisome matrix; and very long-chain fatty acid catabolic process. Predicted to localize to peroxisomal membrane. Is expressed in adult head. Used to study peroxisomal disease. Human ortholog(s) of this gene implicated in peroxisomal biogenesis disorder and peroxisome biogenesis disorder 6A. Ort…	-0.985683
FBgn0035246	uncharacterized protein	CG13928	protein_coding	Involved in negative regulation of translation and positive regulation of nuclear-transcribed mRNA poly(A) tail shortening. Is expressed in several structures, including embryonic/larval nervous system; extended germ band embryo; presumptive embryonic/larval system; sensory nervous system primordium; and ventral midline of embryo.	-7.5686
FBgn0035263	uncharacterized protein	CG12035	protein_coding	Is expressed in adult head.	-7.14502
FBgn0035267	uncharacterized protein	CG13921	protein_coding	Is expressed in organism.	-3.08954
FBgn0035299	uncharacterized protein	CG11815	protein_coding	Predicted to localize to mitochondrial respiratory chain complex I.	-8.44456
FBgn0035313	uncharacterized protein	CG13810	protein_coding	No description available	-8.13194
FBgn0035346	uncharacterized protein	CG1146	protein_coding	Is expressed in several structures, including anterior endoderm; epithelium; extended germ band embryo; posterior ectoderm anlage; and spermatozoon.	-3.23711
FBgn0035355	uncharacterized protein	CG16985	protein_coding	Predicted to have acyl-CoA hydrolase activity. Is expressed in adult head; adult heart; and organism. Orthologous to human ACOT13 (acyl-CoA thioesterase 13).	-2.80647
FBgn0035356	uncharacterized protein	CG16986	protein_coding	Predicted to have acyl-CoA hydrolase activity. Is expressed in adult head. Orthologous to human ACOT13 (acyl-CoA thioesterase 13).	-2.87785
FBgn0035358	uncharacterized protein	CG14949	protein_coding	No description available	-1.7635
FBgn0035398	Chitinase 7	Cht7	protein_coding	Predicted to have chitin binding activity and chitinase activity. Involved in chitin-based cuticle development; ecdysis, chitin-based cuticle; and wound healing. Predicted to localize to extracellular region. Is expressed in adult head. Human ortholog(s) of this gene implicated in asthma and schizophrenia. Orthologous to several human genes including CHIT1 (chitinase 1); CHI3L1 (chitinase 3 like …	-3.48802
FBgn0035415	uncharacterized protein	CG14966	protein_coding	Predicted to localize to cytoplasm. Is expressed in head mesoderm; organism; and trunk mesoderm. Orthologous to human C15orf40 (chromosome 15 open reading frame 40).	-1.02024
FBgn0035430	uncharacterized protein	CG12009	protein_coding	Predicted to have chitin binding activity. Predicted to be involved in chitin metabolic process. Predicted to localize to extracellular region. Is expressed in embryonic/larval dorsal trunk; embryonic/larval visceral branch; and tracheal primordium.	-4.31279
FBgn0035437	Striatin interacting protein	Strip	protein_coding	Involved in several processes, including axon extension; negative regulation of hippo signaling; and negative regulation of synaptic growth at neuromuscular junction. Localizes to FAR/SIN/STRIPAK complex and presynapse. Is expressed in embryonic/larval neuromuscular junction. Orthologous to human STRIP1 (striatin interacting protein 1) and STRIP2 (striatin interacting protein 2).	-0.863452
FBgn0035469	uncharacterized protein	CG14977	protein_coding	Predicted to contribute to guanyl-nucleotide exchange factor activity and molecular adaptor activity. Involved in cellular response to amino acid stimulus and positive regulation of TOR signaling. Predicted to localize to Ragulator complex and lysosome. Is expressed in adult head; adult heart; and organism. Orthologous to human LAMTOR4 (late endosomal/lysosomal adaptor, MAPK and MTOR activator 4).	-1.4977
FBgn0035481	uncharacterized protein	CG12605	protein_coding	Predicted to have DNA-binding transcription repressor activity, RNA polymerase II-specific and RNA polymerase II cis-regulatory region sequence-specific DNA binding activity. Predicted to be involved in negative regulation of transcription by RNA polymerase II. Predicted to colocalize with nuclear chromatin. Is expressed in central brain primordium; embryonic brain; organism; ventral nerve cord; …	-3.55683
FBgn0035495	uncharacterized protein	CG14989	protein_coding	Is expressed in embryonic brain; ventral nerve cord; and ventral nerve cord primordium.	-6.42264
FBgn0035542	Diabetes and obesity regulated	DOR	protein_coding	Exhibits nuclear receptor transcription coactivator activity and steroid hormone receptor binding activity. Involved in ecdysone receptor-mediated signaling pathway; positive regulation of transcription by RNA polymerase II; and regulation of autophagy. Predicted to localize to autophagosome and nucleus. Is expressed in several structures, including ectoderm; embryonic/larval muscle system; embry…	-2.46771
FBgn0035545	uncharacterized protein	CG12607	protein_coding	No description available	-3.03306
FBgn0035552	uncharacterized protein	CG11350	protein_coding	Predicted to have transcription coactivator activity. Predicted to be involved in positive regulation of transcription by RNA polymerase II. Predicted to localize to RNA polymerase II transcription regulator complex. Orthologous to human POU2AF1 (POU class 2 homeobox associating factor 1).	-2.79206
FBgn0035571	uncharacterized protein	CG12493	protein_coding	Exhibits siRNA binding activity. Predicted to be involved in RNA processing and adenosine to inosine editing. Localizes to nucleus. Is expressed in adult head; clypeo-labral primordium; and gonad. Human ortholog(s) of this gene implicated in Aicardi-Goutieres syndrome and dyschromatosis symmetrica hereditaria. Orthologous to human ADAR (adenosine deaminase RNA specific); ADAD1 (adenosine deaminas…	-8.89191
FBgn0035574	Rho guanine nucleotide exchange factor at 64C	RhoGEF64C	protein_coding	Exhibits Rho guanyl-nucleotide exchange factor activity. Involved in several processes, including imaginal disc-derived leg morphogenesis; positive regulation of Rho protein signal transduction; and spiracle morphogenesis, open tracheal system. Localizes to apical cortex. Is expressed in several structures, including epithelium; integumentary specialization; posterior ectoderm derivative; presump…	-9.41502
FBgn0035594	uncharacterized protein	CG4597	protein_coding	No description available	-7.81803
FBgn0035598	uncharacterized protein	CG4669	protein_coding	Is expressed in spermatozoon.	-4.42153
FBgn0035608	blanks	blanks	protein_coding	Exhibits siRNA binding activity. Involved in gene silencing; regulation of chromatin silencing; and sperm individualization. Localizes to cytoplasm; heterochromatin; and nucleus. Is expressed in several structures, including anterior-posterior subdivision of organism and testis. Human ortholog(s) of this gene implicated in Aicardi-Goutieres syndrome and dyschromatosis symmetrica hereditaria. Orth…	-5.92615
FBgn0035612	farmer	frm	protein_coding	Predicted to be a structural constituent of cuticle. Is expressed in embryonic dorsal epidermis; embryonic head epidermis; and embryonic ventral epidermis.	-3.49029
FBgn0035636	Cellular retinaldehyde binding protein	Cralbp	protein_coding	Predicted to have phosphatidylinositol bisphosphate binding activity and retinal binding activity. Human ortholog(s) of this gene implicated in Bothnia retinal dystrophy; Newfoundland cone-rod dystrophy; fundus albipunctatus; night blindness; and retinitis pigmentosa. Orthologous to several human genes including RLBP1 (retinaldehyde binding protein 1).	-1.34297
FBgn0035649	uncharacterized protein	CG10483	protein_coding	Predicted to have inositol hexakisphosphate binding activity and phosphate ion transmembrane transporter activity. Predicted to be involved in cellular response to phosphate starvation and phosphate ion transport. Predicted to localize to Golgi apparatus and plasma membrane. Is expressed in adult head. Human ortholog(s) of this gene implicated in basal ganglia calcification. Orthologous to human …	-2.74796
FBgn0035673	uncharacterized protein	CG6602	protein_coding	Is expressed in adult head.	-1.94115
FBgn0035677	uncharacterized protein	CG13293	protein_coding	Predicted to have transcription corepressor activity. Predicted to be involved in transcription, DNA-templated. Predicted to localize to nucleus. Is expressed in adult head. Orthologous to human SCAI (suppressor of cancer cell invasion).	-3.24209
FBgn0035678	uncharacterized protein	CG10469	protein_coding	Predicted to have serine-type endopeptidase activity. Predicted to be involved in proteolysis. Orthologous to human PRSS41 (serine protease 41).	-3.16837
FBgn0035679	uncharacterized protein	CG10467	protein_coding	Predicted to have aldose 1-epimerase activity. Predicted to be involved in galactose catabolic process via UDP-galactose and glucose metabolic process. Localizes to extracellular region. Is expressed in several structures, including anterior endoderm; anterior endoderm anlage; circulatory system; and extended germ band embryo. Human ortholog(s) of this gene implicated in galactosemia. Orthologous…	-4.61953
FBgn0035686	Cuticular protein 65Az	Cpr65Az	protein_coding	Predicted to be a structural constituent of chitin-based larval cuticle. Predicted to be involved in chitin-based cuticle development. Predicted to localize to chitin-based extracellular matrix.	-5.42384
FBgn0035687	PR/SET domain 13	Prdm13	protein_coding	Predicted to have chromatin binding activity. Predicted to be involved in negative regulation of transcription by RNA polymerase II and positive regulation of transcription by RNA polymerase II. Predicted to localize to nucleus. Is expressed in several structures, including extended germ band embryo; presumptive embryonic/larval central nervous system; and ventral nerve cord. Used to study macula…	-3.48349
FBgn0035693	uncharacterized protein	CG8219	protein_coding	Predicted to have nuclear import signal receptor activity and nuclear localization sequence binding activity. Predicted to be involved in protein import into nucleus. Predicted to localize to cytoplasm and nucleus. Orthologous to human TNPO1 (transportin 1).	-3.40562
FBgn0035719	target of wingless	tow	protein_coding	Involved in establishment of planar polarity; imaginal disc-derived wing hair organization; and negative regulation of smoothened signaling pathway. Localizes to nucleus. Is expressed in several structures, including adult head; embryonic brain; embryonic/larval nervous system; and wing disc. Orthologous to human C1orf21 (chromosome 1 open reading frame 21).	-1.3656
FBgn0035726	uncharacterized protein	CG9953	protein_coding	Predicted to have dipeptidyl-peptidase activity. Predicted to be involved in proteolysis. Is expressed in several structures, including adult head; anterior endoderm anlage; embryonic/larval garland cell; and germ layer. Orthologous to human PRSS16 (serine protease 16).	-1.20466
FBgn0035734	uncharacterized protein	CG14823	protein_coding	Predicted to have lysozyme activity.	-6.58742
FBgn0035750	uncharacterized protein	CG14826	protein_coding	No description available	-4.70954
FBgn0035789	methuselah-like 6	mthl6	protein_coding	Predicted to have G protein-coupled receptor activity. Predicted to be involved in G protein-coupled receptor signaling pathway; determination of adult lifespan; and response to starvation. Predicted to localize to integral component of membrane. Is expressed in morphogenetic furrow; ventral thoracic disc; and wing disc.	-4.12085
FBgn0035795	uncharacterized protein	CG16998	protein_coding	Predicted to have serine-type endopeptidase activity. Predicted to be involved in proteolysis. Orthologous to human PRSS57 (serine protease 57).	-1.94246
FBgn0035812	uncharacterized protein	CG7457	protein_coding	Is expressed in several structures, including embryonic/larval midgut; extended germ band embryo; and procephalic neuroblast. Human ortholog(s) of this gene implicated in spondyloepimetaphyseal dysplasia, Sponastrime type. Orthologous to human TONSL (tonsoku like, DNA repair protein).	-1.24454
FBgn0035813	uncharacterized protein	CG8492	protein_coding	Predicted to have lysozyme activity. Predicted to be involved in defense response to Gram-negative bacterium. Predicted to localize to extracellular space. Used to study viral infectious disease. Orthologous to several human genes including LALBA (lactalbumin alpha); LYZL2 (lysozyme like 2); and LYZL4 (lysozyme like 4).	-7.44868
FBgn0035842	uncharacterized protein	CG7504	protein_coding	Predicted to have RNA binding activity and transcription termination site sequence-specific DNA binding activity. Predicted to be involved in termination of RNA polymerase II transcription. Predicted to localize to nuclear body. Human ortholog(s) of this gene implicated in amyotrophic lateral sclerosis type 4 and ataxia with oculomotor apraxia type 2. Orthologous to human SETX (senataxin).	-1.34298
FBgn0035844	uncharacterized protein	CG13676	protein_coding	Predicted to have chitin binding activity. Predicted to be involved in chitin metabolic process. Predicted to localize to extracellular region. Is expressed in embryonic/larval trachea.	-1.38932
FBgn0035849	estrogen-related receptor	ERR	protein_coding	Predicted to have RNA polymerase II cis-regulatory region sequence-specific DNA binding activity and nuclear receptor activity. Involved in carbohydrate metabolic process; regulation of transcription by RNA polymerase II; and spermatogenesis. Predicted to localize to nuclear chromatin. Is expressed in anterior midgut primordium; embryonic midgut chamber; embryonic/larval midgut; organism; and pos…	-1.83635
FBgn0035851	Mediator complex subunit 24	MED24	protein_coding	Exhibits transcription coregulator activity. Involved in ecdysone-mediated induction of salivary gland cell autophagic cell death; pupal development; and regulation of transcription by RNA polymerase II. Localizes to mediator complex. Is expressed in embryonic/larval salivary gland and organism. Orthologous to human MED24 (mediator complex subunit 24).	-1.20667
FBgn0035855	uncharacterized protein	CG7366	protein_coding	No description available	-3.23463
FBgn0035857	uncharacterized protein	CG8006	protein_coding	No description available	-7.00913
FBgn0035861	uncharacterized protein	CG7213	protein_coding	No description available	-1.3702
FBgn0035888	uncharacterized protein	CG7120	protein_coding	Predicted to have catalytic activity. Predicted to be involved in multicellular organism reproduction. Is expressed in adult head.	-1.38458
FBgn0035903	uncharacterized protein	CG6765	protein_coding	Predicted to have nucleic acid binding activity. Predicted to be involved in regulation of transcription by RNA polymerase II. Predicted to localize to nucleus. Is expressed in embryonic brain; embryonic head sensory system; embryonic/larval nervous system; and ventral nerve cord.	-2.83921
FBgn0035907	Glutathione S transferase O1	GstO1	protein_coding	Exhibits glutathione dehydrogenase (ascorbate) activity; glutathione transferase activity; and transferase activity, transferring sulfur-containing groups. Involved in glutathione metabolic process. Predicted to localize to cytoplasm. Is expressed in organism. Human ortholog(s) of this gene implicated in Alzheimer's disease; Parkinson's disease; and asthma. Orthologous to human GSTO1 (glutathione…	-4.23128
FBgn0035915	Sperm-Leucylaminopeptidase 1	S-Lap1	protein_coding	Predicted to have manganese ion binding activity. Involved in mushroom body development. Localizes to major mitochondrial derivative. Is expressed in adult head; spermatogonium; spermatozoon; and testis. Orthologous to human LAP3 (leucine aminopeptidase 3).	-5.2454
FBgn0035917	Z band alternatively spliced PDZ-motif protein 66	Zasp66	protein_coding	Exhibits muscle alpha-actinin binding activity and protein phosphatase 1 binding activity. Involved in mesoderm development and myofibril assembly. Localizes to Z disc. Is expressed in adult head; adult heart; and adult muscle system. Human ortholog(s) of this gene implicated in dilated cardiomyopathy; dilated cardiomyopathy 1C; distal myopathy; and myofibrillar myopathy 4. Orthologous to human L…	-1.60207
FBgn0035933	uncharacterized protein	CG13309	protein_coding	Predicted to have chitin binding activity. Involved in multicellular organism reproduction. Predicted to localize to extracellular space.	-6.81551
FBgn0035936	Tetraspanin 66E	Tsp66E	protein_coding	Localizes to plasma membrane. Is expressed in several structures, including adult heart; egg chamber; embryonic/larval salivary gland; presumptive embryonic/larval system; and wing disc. Orthologous to several human genes including CD82 (CD82 molecule).	-3.73402
FBgn0035976	Peptidoglycan recognition protein LC	PGRP-LC	protein_coding	Exhibits peptidoglycan binding activity and peptidoglycan immune receptor activity. Involved in defense response to other organism; regulation of defense response; and regulation of synaptic plasticity. Localizes to several cellular components, including apicolateral plasma membrane; integral component of plasma membrane; and presynapse. Is expressed in adult Malpighian tubule; embryonic dorsal e…	-1.54272
FBgn0035978	UGP	UGP	protein_coding	Predicted to have UTP:glucose-1-phosphate uridylyltransferase activity. Involved in response to hyperoxia. Localizes to cytosol. Is expressed in several structures, including adult head; adult heart; embryonic/larval muscle system; extended germ band embryo; and germline cell. Human ortholog(s) of this gene implicated in early infantile epileptic encephalopathy. Orthologous to human UGP2 (UDP-glu…	-1.62124
FBgn0035982	uncharacterized protein	CG4461	protein_coding	Predicted to have unfolded protein binding activity. Involved in response to heat.	-4.40433
FBgn0035985	Cuticular protein 67B	Cpr67B	protein_coding	Predicted to be a structural constituent of chitin-based larval cuticle. Predicted to be involved in chitin-based cuticle development. Predicted to localize to chitin-based extracellular matrix. Is expressed in adult fat body and adult head.	-3.63149
FBgn0035988	uncharacterized protein	CG3982	protein_coding	No description available	-5.48684
FBgn0035989	alpha-tubulin acetylase	Tat	protein_coding	Exhibits tubulin N-acetyltransferase activity. Involved in alpha-tubulin acetylation and behavioral response to ethanol. Predicted to localize to microtubule. Is expressed in several structures, including adult head; embryonic/larval nervous system; presumptive embryonic/larval nervous system; sensory nervous system primordium; and ventral sensory complex primordium. Orthologous to human ATAT1 (a…	-1.40494
FBgn0036019	Odorant receptor 67b	Or67b	protein_coding	Predicted to have odorant binding activity and olfactory receptor activity. Involved in detection of chemical stimulus involved in sensory perception of smell. Predicted to localize to dendrite membrane and integral component of membrane. Is expressed in antennal segment and olfactory receptor neurons.	-3.69722
FBgn0036023	uncharacterized protein	CG18179	protein_coding	Predicted to have serine-type endopeptidase activity. Predicted to be involved in proteolysis.	-6.26782
FBgn0036031	uncharacterized protein	CG6761	protein_coding	Is expressed in spermatozoon. Orthologous to human KIAA1841 (KIAA1841).	-4.4588
FBgn0036062	uncharacterized protein	CG6685	protein_coding	No description available	-2.81075
FBgn0036082	uncharacterized protein	CG12362	protein_coding	Predicted to have ubiquitin conjugating enzyme binding activity; ubiquitin protein ligase activity; and zinc ion binding activity. Predicted to be involved in positive regulation of proteasomal ubiquitin-dependent protein catabolic process; protein polyubiquitination; and ubiquitin-dependent protein catabolic process. Predicted to localize to cytoplasm; nucleus; and ubiquitin ligase complex. Orth…	-7.42214
FBgn0036085	uncharacterized protein	CG6527	protein_coding	Predicted to have FFAT motif binding activity. Predicted to be involved in endoplasmic reticulum membrane organization and endoplasmic reticulum-plasma membrane tethering. Predicted to localize to endoplasmic reticulum membrane and plasma membrane.	-4.14426
FBgn0036091	uncharacterized protein	CG18628	protein_coding	Involved in multicellular organism reproduction. Localizes to extracellular space. Is expressed in spermathecum and testis.	-3.55842
FBgn0036104	uncharacterized protein	CG6418	protein_coding	Predicted to have helicase activity. Predicted to localize to nucleus. Is expressed in several structures, including embryonic/larval nervous system; pole plasm; and presumptive embryonic/larval system. Orthologous to human DDX42 (DEAD-box helicase 42).	-1.79806
FBgn0036106	uncharacterized protein	CG6409	protein_coding	Is expressed in adult hemolymph; embryonic anal pad; embryonic large intestine; and embryonic ventral epidermis.	-3.43451
FBgn0036142	uncharacterized protein	CG7616	protein_coding	Predicted to be involved in lipid homeostasis and mitochondrion organization. Predicted to localize to mitochondrial inner membrane. Is expressed in adult head. Orthologous to human ADCK5 (aarF domain containing kinase 5).	-4.04248
FBgn0036143	uncharacterized protein	CG14142	protein_coding	Predicted to have Lys48-specific deubiquitinase activity. Orthologous to several human genes including MINDY4B (MINDY family member 4B).	-5.24439
FBgn0036144	Glucuronyltransferase P	GlcAT-P	protein_coding	Exhibits glucuronosyltransferase activity. Involved in cellular glucuronidation and peripheral nervous system development. Localizes to Golgi apparatus. Is expressed in several structures, including anterior-posterior subdivision of organism; embryonic/larval circulatory system; embryonic/larval nervous system; extended germ band embryo; and gut.	-1.60331
FBgn0036145	uncharacterized protein	CG7607	protein_coding	No description available	-1.64137
FBgn0036161	uncharacterized protein	CG7551	protein_coding	Predicted to have fructokinase activity and ketohexokinase activity. Predicted to be involved in several processes, including regulation of glycogen metabolic process; response to hexose; and response to sucrose. Predicted to localize to cytoplasm. Human ortholog(s) of this gene implicated in essential fructosuria. Orthologous to human KHK (ketohexokinase).	-7.75905
FBgn0036221	uncharacterized protein	CG11588	protein_coding	Orthologous to human TMX1 (thioredoxin related transmembrane protein 1).	-7.63326
FBgn0036224	Regulatory particle triple-A ATPase 4-related	Rpt4R	protein_coding	Predicted to have ATPase activity. Predicted to be involved in positive regulation of RNA polymerase II transcription preinitiation complex assembly and ubiquitin-dependent ERAD pathway. Predicted to localize to cytosolic proteasome complex and proteasome regulatory particle, base subcomplex. Is expressed in organism. Orthologous to human PSMC6 (proteasome 26S subunit, ATPase 6).	-8.46671
FBgn0036235	uncharacterized protein	CG6938	protein_coding	Predicted to have intracellular calcium activated chloride channel activity. Predicted to be involved in chloride transmembrane transport. Predicted to localize to plasma membrane. Human ortholog(s) of this gene implicated in several diseases, including Scott syndrome; bone disease (multiple); dystonia 24; isolated elevated serum creatine phosphokinase levels; and muscular dystrophy (multiple). O…	-2.87824
FBgn0036259	uncharacterized protein	CG9760	protein_coding	No description available	-2.35498
FBgn0036260	Rhodopsin 7	Rh7	protein_coding	Predicted to have G protein-coupled photoreceptor activity and peptide binding activity. Involved in circadian behavior; photoperiodism; and rhodopsin mediated signaling pathway. Predicted to localize to integral component of plasma membrane and neuron projection. Is expressed in adult head; pacemaker neurons; and photoreceptor cell. Orthologous to human OPN4 (opsin 4).	-9.1244
FBgn0036311	uncharacterized protein	CG17666	protein_coding	No description available	-5.21926
FBgn0036327	uncharacterized protein	CG10748	protein_coding	Predicted to have L-malate dehydrogenase activity. Predicted to be involved in tricarboxylic acid cycle. Predicted to localize to mitochondrial matrix. Is expressed in Nebenkern; adult head; and testis. Human ortholog(s) of this gene implicated in early infantile epileptic encephalopathy 51. Orthologous to human MDH2 (malate dehydrogenase 2).	-4.29813
FBgn0036381	uncharacterized protein	CG8745	protein_coding	Predicted to have ethanolamine-phosphate phospho-lyase activity. Involved in response to nicotine. Is expressed in several structures, including blastoderm embryo; crystal cell; embryonic/larval fat body; extended germ band embryo; and inclusive hindgut primordium. Orthologous to several human genes including ETNPPL (ethanolamine-phosphate phospho-lyase).	-2.02483
FBgn0036391	uncharacterized protein	CG17364	protein_coding	No description available	-6.28973
FBgn0036398	upSET	upSET	protein_coding	Exhibits chromatin binding activity and methylated histone binding activity. Involved in heterochromatin organization involved in chromatin silencing and regulation of histone acetylation. Localizes to nucleus; polytene chromosome; and transcriptionally active chromatin. Is expressed in organism; ovariole; and spermatozoon. Human ortholog(s) of this gene implicated in autistic disorder; autosomal…	-0.949593
FBgn0036402	uncharacterized protein	CG6650	protein_coding	Predicted to have ADP-specific glucokinase activity. Predicted to be involved in carbohydrate metabolic process. Is expressed in adult head; organism; and spermatozoon. Orthologous to human ADPGK (ADP dependent glucokinase).	-0.782296
FBgn0036403	uncharacterized protein	CG6661	protein_coding	Predicted to have 1-pyrroline-5-carboxylate dehydrogenase activity. Predicted to be involved in proline catabolic process to glutamate. Predicted to localize to mitochondrial matrix. Human ortholog(s) of this gene implicated in hyperprolinemia type 2. Orthologous to human ALDH4A1 (aldehyde dehydrogenase 4 family member A1).	-6.5617
FBgn0036415	uncharacterized protein	CG7768	protein_coding	Predicted to have cyclosporin A binding activity and peptidyl-prolyl cis-trans isomerase activity. Predicted to be involved in protein folding and protein peptidyl-prolyl isomerization. Predicted to localize to cytoplasm and intracellular membrane-bounded organelle. Orthologous to human PPIF (peptidylprolyl isomerase F).	-4.60489
FBgn0036437	uncharacterized protein	CG5048	protein_coding	Predicted to have chaperone binding activity. Predicted to be involved in flagellated sperm motility. Predicted to localize to cytoplasm. Is expressed in embryonic head sensory system; gnathal segment; sensory nervous system primordium; and ventral sensory complex primordium. Human ortholog(s) of this gene implicated in primary ciliary dyskinesia 36. Orthologous to human DNAAF6 (dynein axonemal a…	-8.60139
FBgn0036454	uncharacterized protein	CG17839	protein_coding	Localizes to nucleus. Is expressed in adult brain cell body rind; adult head; and spermatozoon.	-3.02548
FBgn0036465	Regulatory particle non-ATPase 12-related	Rpn12R	protein_coding	Predicted to be involved in proteasome-mediated ubiquitin-dependent protein catabolic process. Predicted to localize to cytosol; nucleus; and proteasome regulatory particle, lid subcomplex. Orthologous to human PSMD8 (proteasome 26S subunit, non-ATPase 8).	-6.30262
FBgn0036470	Enhancer of Acetyltransferase Chameau	EAChm	protein_coding	Exhibits histone acetyltransferase regulator activity. Involved in histone H3 acetylation and regulation of transcription, DNA-templated. Is expressed in embryonic/larval salivary gland and embryonic/larval salivary gland body.	-6.68459
FBgn0036481	uncharacterized protein	CG16959	protein_coding	Is expressed in extended germ band embryo; presumptive embryonic/larval system; and primary trachea.	-7.0487
FBgn0036482	uncharacterized protein	CG13457	protein_coding	No description available	-3.09964
FBgn0036489	uncharacterized protein	CG7011	protein_coding	Predicted to be involved in endoplasmic reticulum to Golgi vesicle-mediated transport and retrograde vesicle-mediated transport, Golgi to endoplasmic reticulum. Predicted to localize to COPII-coated ER to Golgi transport vesicle; endoplasmic reticulum; and integral component of organelle membrane. Is expressed in adult head and organism. Orthologous to human ERGIC3 (ERGIC and golgi 3).	-0.949994
FBgn0036491	Bestrophin 4	Best4	protein_coding	Predicted to have chloride channel activity. Predicted to be involved in chloride transport. Predicted to localize to integral component of plasma membrane. Human ortholog(s) of this gene implicated in autosomal dominant vitreoretinochoroidopathy; bestrophinopathy; macular degeneration; retinitis pigmentosa 50; and vitelliform macular dystrophy. Orthologous to several human genes including BEST4 …	-8.65731
FBgn0036494	Toll-6	Toll-6	protein_coding	Exhibits neurotrophin receptor activity. Involved in several processes, including axis elongation; convergent extension; and dendrite guidance. Is expressed in several structures, including adult deutocerebrum; ectoderm; ectoderm anlage; extended germ band embryo; and motor neurons. Human ortholog(s) of this gene implicated in several diseases, including hepatitis B; hepatitis C; human immunodefi…	-6.51251
FBgn0036509	uncharacterized protein	CG7739	protein_coding	Predicted to localize to plasma membrane. Is expressed in adult head and organism. Orthologous to human ITFG1 (integrin alpha FG-GAP repeat containing 1).	-0.573333
FBgn0036522	uncharacterized protein	CG7372	protein_coding	Predicted to have DNA-binding transcription factor activity, RNA polymerase II-specific and RNA polymerase II cis-regulatory region sequence-specific DNA binding activity. Predicted to be involved in negative regulation of transcription by RNA polymerase II. Predicted to localize to nucleus. Is expressed in several structures, including embryonic brain; extended germ band embryo; gonad; and ventr…	-1.88187
FBgn0036544	sugar-free frosting	sff	protein_coding	Predicted to have protein serine/threonine kinase activity and tau-protein kinase activity. Involved in neuromuscular junction development and protein N-linked glycosylation. Predicted to localize to cytoplasm and nucleus. Is expressed in adult head; embryonic/larval peripheral nervous system; ventral midline of embryo; and ventral nerve cord. Orthologous to several human genes including BRSK1 (B…	-4.01644
FBgn0036574	enhanced level of genomic instability 1	elg1	protein_coding	Predicted to have DNA clamp unloader activity. Involved in oogenesis. Localizes to Elg1 RFC-like complex. Orthologous to human ATAD5 (ATPase family AAA domain containing 5).	-1.35515
FBgn0036575	uncharacterized protein	CG5157	protein_coding	Predicted to have electron transfer activity and heme binding activity. Predicted to localize to intracellular membrane-bounded organelle and membrane.	-1.37082
FBgn0036576	uncharacterized protein	CG5151	protein_coding	Orthologous to human LDLRAD4 (low density lipoprotein receptor class A domain containing 4) and PMEPA1 (prostate transmembrane protein, androgen induced 1).	-1.24335
FBgn0036587	uncharacterized protein	CG4950	protein_coding	Is expressed in adult head.	-11.3837
FBgn0036624	RING-associated factor 2	RAF2	protein_coding	Predicted to have DNA-binding transcription factor activity. Predicted to be involved in regulation of transcription by RNA polymerase II. Localizes to PcG protein complex. Is expressed in adult head.	-1.28766
FBgn0036627	Gag-related	Gagr	protein_coding	Is expressed in embryonic hindgut; embryonic precursor of adult hindgut; embryonic/larval corpus cardiacum; embryonic/larval oenocyte; and spermatozoon.	-5.06436
FBgn0036640	nuclear RNA export factor 2	nxf2	protein_coding	Exhibits single-stranded RNA binding activity. Involved in negative regulation of transposition. Localizes to cytoplasm; nucleoplasm; and transcription repressor complex. Is expressed in several structures, including early extended germ band embryo; somatic muscle primordium; trunk ectoderm; and visceral muscle primordium. Orthologous to human NXF1 (nuclear RNA export factor 1).	-2.65986
FBgn0036652	uncharacterized protein	CG13032	protein_coding	Predicted to be involved in cytoplasmic microtubule organization and non-motile cilium assembly. Predicted to localize to centriolar satellite. Is expressed in adult head. Orthologous to human CCDC13 (coiled-coil domain containing 13).	-4.42504
FBgn0036654	uncharacterized protein	CG9692	protein_coding	No description available	-3.07192
FBgn0036659	uncharacterized protein	CG9701	protein_coding	Predicted to have beta-glucosidase activity. Predicted to be involved in carbohydrate metabolic process. Is expressed in embryonic proventriculus and gastric caecum. Human ortholog(s) of this gene implicated in congenital lactase deficiency; coronary artery disease; intracranial embolism; and spondylosis. Orthologous to several human genes including LCTL (lactase like).	-7.59116
FBgn0036660	uncharacterized protein	CG13025	protein_coding	#N/A	-3.11255
FBgn0036670	uncharacterized protein	CG13029	protein_coding	Predicted to have protein-cysteine S-palmitoyltransferase activity. Predicted to be involved in peptidyl-L-cysteine S-palmitoylation and protein targeting to membrane. Localizes to endoplasmic reticulum. Is expressed in embryonic/larval central nervous system. Orthologous to human ZDHHC24 (zinc finger DHHC-type containing 24).	-5.88018
FBgn0036687	uncharacterized protein	CG6652	protein_coding	Predicted to be involved in intraciliary transport. Localizes to axoneme. Is expressed in adult head. Human ortholog(s) of this gene implicated in Leber congenital amaurosis 5. Orthologous to several human genes including LCA5L (lebercilin LCA5 like).	-4.12183
FBgn0036689	uncharacterized protein	CG7730	protein_coding	No description available	-3.83581
FBgn0036717	uncharacterized protein	CG13731	protein_coding	No description available	-4.06309
FBgn0036732	Organic anion transporting polypeptide 74D	Oatp74D	protein_coding	Predicted to have sodium-independent organic anion transmembrane transporter activity. Involved in ecdysone receptor-mediated signaling pathway and larval development. Localizes to plasma membrane. Is expressed in adult head; extended germ band embryo; and stage 5 embryo. Human ortholog(s) of this gene implicated in bilirubin metabolic disorder and primary hypertrophic osteoarthropathy. Orthologo…	-1.74195
FBgn0036735	Enhancer of decapping 3	Edc3	protein_coding	Predicted to have mRNA binding activity. Involved in mRNA catabolic process. Localizes to P-body. Human ortholog(s) of this gene implicated in autosomal recessive non-syndromic intellectual disability. Orthologous to human EDC3 (enhancer of mRNA decapping 3).	-1.05457
FBgn0036747	uncharacterized protein	CG6052	protein_coding	Predicted to have ATPase-coupled transmembrane transporter activity and lipid transporter activity. Predicted to be involved in lipid transport. Predicted to localize to integral component of membrane and intracellular membrane-bounded organelle. Is expressed in spermatozoon. Human ortholog(s) of this gene implicated in pulmonary alveolar proteinosis. Orthologous to human ABCA3 (ATP binding casse…	-7.40143
FBgn0036750	uncharacterized protein	CG6034	protein_coding	Predicted to have polyamine oxidase activity. Predicted to be involved in oxidation-reduction process. Orthologous to human SMOX (spermine oxidase).	-5.90711
FBgn0036773	uncharacterized protein	CG13698	protein_coding	Is expressed in several structures, including adult head; embryonic optic lobe primordium; embryonic/larval salivary gland body; presumptive embryonic/larval system; and wing disc.	-3.32412
FBgn0036785	uncharacterized protein	CG13700	protein_coding	No description available	-7.34994
FBgn0036795	uncharacterized protein	CG18233	protein_coding	Predicted to contribute to procollagen-proline 4-dioxygenase activity. Involved in multicellular organism reproduction. Predicted to localize to endoplasmic reticulum. Is expressed in adult head and spermatozoon. Orthologous to human P4HA1 (prolyl 4-hydroxylase subunit alpha 1).	-6.23698
FBgn0036806	Cyp12c1	Cyp12c1	protein_coding	Predicted to have heme binding activity; iron ion binding activity; and oxidoreductase activity, acting on paired donors, with incorporation or reduction of molecular oxygen. Predicted to be involved in oxidation-reduction process. Is expressed in adult head; amnioserosa; and yolk nucleus. Human ortholog(s) of this gene implicated in hepatitis B; hypercalcemia; obesity; rickets; and type 1 diabet…	-4.52206
FBgn0036810	uncharacterized protein	CG6885	protein_coding	Is expressed in dorsal ectoderm anlage; organism; and ventral ectoderm anlage.	-4.73586
FBgn0036821	uncharacterized protein	CG3961	protein_coding	Predicted to have long-chain fatty acid-CoA ligase activity. Predicted to be involved in long-chain fatty acid metabolic process. Predicted to localize to endoplasmic reticulum and membrane. Is expressed in several structures, including adult heart; embryonic head segment; larval imaginal tissue; maxillary sensory complex primordium; and presumptive embryonic/larval system. Human ortholog(s) of t…	-5.34699
FBgn0036822	Ninjurin B	NijB	protein_coding	Predicted to be involved in cell adhesion. Predicted to localize to integral component of membrane. Orthologous to human NINJ1 (ninjurin 1).	-1.59554
FBgn0036849	uncharacterized protein	CG14079	protein_coding	Orthologous to several human genes including SPATA6L (spermatogenesis associated 6 like).	-3.19774
FBgn0036857	Aldehyde dehydrogenase 7 family member A1	Aldh7A1	protein_coding	Predicted to have oxidoreductase activity, acting on the aldehyde or oxo group of donors, NAD or NADP as acceptor. Predicted to be involved in oxidation-reduction process. Is expressed in adult head; adult heart; border follicle cell; embryonic/larval fat body; and yolk nucleus. Human ortholog(s) of this gene implicated in pyridoxine-dependent epilepsy. Orthologous to human ALDH7A1 (aldehyde dehy…	-1.25168
FBgn0036862	Glycogen binding subunit 76A	Gbs-76A	protein_coding	Exhibits protein phosphatase 1 binding activity. Predicted to be involved in regulation of glycogen biosynthetic process. Predicted to localize to protein phosphatase type 1 complex. Human ortholog(s) of this gene implicated in hypoglycemia and type 2 diabetes mellitus. Orthologous to several human genes including PPP1R3A (protein phosphatase 1 regulatory subunit 3A); PPP1R3D (protein phosphatase…	-1.44783
FBgn0036881	Cuticular protein 76Bd	Cpr76Bd	protein_coding	Predicted to be a structural constituent of chitin-based larval cuticle. Predicted to be involved in chitin-based cuticle development. Predicted to localize to chitin-based extracellular matrix. Is expressed in adult head.	-7.48684
FBgn0036891	uncharacterized protein	CG9372	protein_coding	Predicted to have serine-type endopeptidase activity. Involved in response to fungus. Is expressed in adult head; embryonic/larval posterior spiracle; presumptive embryonic/larval system; and sensory nervous system primordium.	-0.896326
FBgn0036892	Lon protease	Lon	protein_coding	Predicted to have ATP-dependent peptidase activity; serine-type endopeptidase activity; and single-stranded DNA binding activity. Involved in mitochondrion organization and positive regulation of protein catabolic process. Localizes to mitochondrion. Is expressed in several structures, including embryonic Malpighian tubule; embryonic/larval muscle system; extended germ band embryo; gut section; a…	-1.93619
FBgn0036895	male sterile (3) 76Cc	ms(3)76Cc	protein_coding	Involved in spermatid differentiation. Is expressed in spermatozoon.	-4.58311
FBgn0036945	Snakeskin	Ssk	protein_coding	Involved in anterior midgut development; intestinal epithelial cell development; and septate junction assembly. Localizes to integral component of plasma membrane and smooth septate junction. Is expressed in Malpighian tubule; embryonic/larval visceral muscle; gut section; and primordial germ cell.	-4.58145
FBgn0036956	uncharacterized protein	CG13813	protein_coding	Is expressed in embryonic/larval midgut.	-1.90648
FBgn0036970	Serpin 77Bc	Spn77Bc	protein_coding	Predicted to have serine-type endopeptidase inhibitor activity. Involved in multicellular organism reproduction. Localizes to extracellular space. Is expressed in adult head; adult hemolymph; and female reproductive system. Human ortholog(s) of this gene implicated in familial encephalopathy with neuroserpin inclusion bodies. Orthologous to human SERPINI1 (serpin family I member 1).	-6.67188
FBgn0036980	Rho-related BTB domain containing	RhoBTB	protein_coding	Predicted to have GTP binding activity; GTPase activity; and protein kinase binding activity. Involved in melanotic encapsulation of foreign target. Predicted to localize to several cellular components, including cell cortex; cytoplasmic vesicle; and cytoskeleton. Is expressed in several structures, including apoptotic amnioserosa; embryonic/larval circulatory system; embryonic/larval nervous sys…	-1.82009
FBgn0036985	zye	zye	protein_coding	Predicted to be a structural constituent of chitin-based cuticle. Involved in several processes, including apical constriction; cell-matrix adhesion; and regulation of embryonic cell shape. Localizes to apical plasma membrane. Is expressed in trichome.	-3.6404
FBgn0036992	4-hydroxyphenylpyruvate dioxygenase	Hpd	protein_coding	Predicted to have 4-hydroxyphenylpyruvate dioxygenase activity. Predicted to be involved in tyrosine catabolic process. Predicted to localize to Golgi membrane and endoplasmic reticulum membrane. Is expressed in adult head; embryonic dorsal epidermis; and embryonic ventral epidermis. Human ortholog(s) of this gene implicated in hawkinsinuria and tyrosinemia type III. Orthologous to human HPD (4-h…	-1.64288
FBgn0036993	uncharacterized protein	CG5910	protein_coding	No description available	-3.05427
FBgn0037004	uncharacterized protein	CG17637	protein_coding	Predicted to have transporter activity. Predicted to be involved in transmembrane transport. Predicted to localize to integral component of membrane. Is expressed in adult head. Orthologous to human MFSD14A (major facilitator superfamily domain containing 14A) and MFSD14B (major facilitator superfamily domain containing 14B).	-5.16796
FBgn0037007	uncharacterized protein	CG5059	protein_coding	Predicted to be involved in mitochondrial outer membrane permeabilization and regulation of programmed cell death. Localizes to nucleus. Is expressed in several structures, including adult head; apoptotic amnioserosa; ectoderm; ectoderm anlage; and extended germ band embryo. Orthologous to several human genes including BNIP3 (BCL2 interacting protein 3).	-1.85432
FBgn0037035	uncharacterized protein	CG10589	protein_coding	Is expressed in spermatozoon.	-8.34962
FBgn0037059	uncharacterized protein	CG10510	protein_coding	Predicted to be involved in axonemal dynein complex assembly; cilium-dependent cell motility; and regulation of cilium movement. Predicted to localize to axoneme. Is expressed in spermatozoon. Human ortholog(s) of this gene implicated in primary ciliary dyskinesia 27. Orthologous to human CCDC65 (coiled-coil domain containing 65).	-5.46155
FBgn0037064	uncharacterized protein	CG9389	protein_coding	Predicted to have inositol monophosphate 1-phosphatase activity. Predicted to be involved in inositol metabolic process; inositol phosphate dephosphorylation; and signal transduction. Predicted to localize to cytoplasm. Is expressed in spermatozoon. Human ortholog(s) of this gene implicated in bipolar disorder and schizophrenia. Orthologous to human IMPA2 (inositol monophosphatase 2).	-8.19439
FBgn0037068	Cuticular protein 78Cb	Cpr78Cb	protein_coding	Predicted to be a structural constituent of chitin-based larval cuticle. Predicted to be involved in chitin-based cuticle development. Predicted to localize to chitin-based extracellular matrix. Is expressed in several structures, including embryonic dorsal apodeme; embryonic epidermis; endoderm anlage; extended germ band embryo; and posterior ectoderm anlage.	-6.93726
FBgn0037082	uncharacterized protein	CG5664	protein_coding	No description available	-2.71466
FBgn0037107	uncharacterized protein	CG7166	protein_coding	Predicted to have axon guidance receptor activity. Predicted to be involved in homophilic cell adhesion via plasma membrane adhesion molecules and synapse organization. Predicted to localize to axon; neuronal cell body; and plasma membrane. Is expressed in adult head.	-4.18012
FBgn0037123	uncharacterized protein	CG14569	protein_coding	Is expressed in embryonic/larval posterior spiracle and posterior spiracle primordium.	-6.30964
FBgn0037130	Syntrophin-like 1	Syn1	protein_coding	Predicted to be a structural constituent of muscle. Involved in locomotion and regulation of synaptic growth at neuromuscular junction. Predicted to localize to intracellular and syntrophin complex. Is expressed in several structures, including central nervous system; embryonic/larval garland cell; garland cell primordium; gut section; and hindgut anlage. Human ortholog(s) of this gene implicated…	-2.11792
FBgn0037131	uncharacterized protein	CG14564	protein_coding	No description available	-2.55719
FBgn0037133	uncharacterized protein	CG7370	protein_coding	No description available	-2.57384
FBgn0037141	DNApol-eta	DNApol-eta	protein_coding	Exhibits DNA-directed DNA polymerase activity. Involved in UV protection; double-strand break repair; and translesion synthesis. Localizes to nucleus. Used to study xeroderma pigmentosum. Human ortholog(s) of this gene implicated in xeroderma pigmentosum variant type. Orthologous to human POLH (DNA polymerase eta).	-1.9214
FBgn0037171	uncharacterized protein	CG14459	protein_coding	No description available	-8.39686
FBgn0037183	uncharacterized protein	CG14451	protein_coding	Predicted to have nucleic acid binding activity.	-5.64155
FBgn0037186	uncharacterized protein	CG11241	protein_coding	Predicted to have alanine-glyoxylate transaminase activity. Is expressed in several structures, including adult head; early extended germ band embryo; embryonic Malpighian tubule; embryonic/larval fat body; and gut section. Orthologous to human AGXT2 (alanine--glyoxylate aminotransferase 2).	-1.61905
FBgn0037191	uncharacterized protein	CG14448	protein_coding	Is expressed in spermatozoon.	-4.6125
FBgn0037213	uncharacterized protein	CG12581	protein_coding	Is expressed in several structures, including atrium; dorsal ectoderm; extended germ band embryo; presumptive embryonic/larval system; and yolk nucleus.	-4.78907
FBgn0037222	uncharacterized protein	CG14642	protein_coding	Predicted to have serine-type endopeptidase activity. Predicted to be involved in proteolysis.	-3.10647
FBgn0037228	uncharacterized protein	CG1092	protein_coding	Is expressed in embryonic/larval fat body; plasmatocyte; and plasmatocyte primordium.	-0.670216
FBgn0037229	uncharacterized protein	CG9766	protein_coding	No description available	-1.53017
FBgn0037231	Vacuolar protein sorting 24	Vps24	protein_coding	Predicted to be involved in several processes, including endosome transport via multivesicular body sorting pathway; intralumenal vesicle formation; and late endosome to vacuole transport. Predicted to localize to ESCRT III complex and multivesicular body. Is expressed in several structures, including embryonic brain; embryonic epidermis; embryonic/larval nervous system; embryonic/larval somatic …	-1.07218
FBgn0037238	uncharacterized protein	CG1090	protein_coding	Predicted to have calcium channel activity and calcium, potassium:sodium antiporter activity. Predicted to be involved in calcium ion transmembrane transport; cellular calcium ion homeostasis; and sodium ion transport. Predicted to localize to integral component of plasma membrane. Is expressed in adult head. Human ortholog(s) of this gene implicated in oculocutaneous albinism type VI. Orthologou…	-4.16582
FBgn0037280	Bardet-Biedl syndrome 5	BBS5	protein_coding	Predicted to have phosphatidylinositol-3-phosphate binding activity. Involved in cilium assembly. Predicted to localize to BBSome and ciliary basal body. Human ortholog(s) of this gene implicated in Bardet-Biedl syndrome and Bardet-Biedl syndrome 5. Orthologous to human BBS5 (Bardet-Biedl syndrome 5).	-7.08228
FBgn0037294	uncharacterized protein	CG12590	protein_coding	No description available	-7.57632
FBgn0037295	defective proboscis extension response 16	dpr16	protein_coding	Involved in synapse organization. Predicted to localize to extracellular region.	-6.65138
FBgn0037304	uncharacterized protein	CG1113	protein_coding	No description available	-4.17421
FBgn0037307	Tim17a2	Tim17a2	protein_coding	Predicted to contribute to protein transmembrane transporter activity. Predicted to be involved in protein import into mitochondrial matrix. Predicted to localize to TIM23 mitochondrial import inner membrane translocase complex and integral component of mitochondrial inner membrane. Orthologous to human TIMM17A (translocase of inner mitochondrial membrane 17A) and TIMM17B (translocase of inner mi…	-6.73023
FBgn0037322	Odorant receptor 83a	Or83a	protein_coding	Predicted to have odorant binding activity and olfactory receptor activity. Involved in olfactory behavior; protein localization; and sensory perception of smell. Localizes to dendrite and neuronal cell body. Is expressed in larval antennal lobe glomerulus 83a and larval olfactory receptor neuron Or83a.	-2.08139
FBgn0037323	uncharacterized protein	CG2663	protein_coding	Predicted to have phosphatidylinositol bisphosphate binding activity. Is expressed in adult head and embryonic/larval trachea.	-6.23207
FBgn0037326	uncharacterized protein	CG14669	protein_coding	Predicted to have GTP binding activity and GTPase activity. Predicted to be involved in signal transduction. Predicted to localize to membrane. Is expressed in adult head. Orthologous to several human genes including RASL10A (RAS like family 10 member A).	-6.37565
FBgn0037336	uncharacterized protein	CG2519	protein_coding	Is expressed in adult head.	-1.1362
FBgn0037364	Rab23	Rab23	protein_coding	Predicted to have GTPase activity. Involved in morphogenesis of a polarized epithelium and positive regulation of protein secretion. Localizes to cytoplasm; neuronal cell body; and synapse. Colocalizes with plasma membrane. Is expressed in several structures, including central nervous system; foregut; imaginal disc; photoreceptor; and presumptive embryonic/larval system. Human ortholog(s) of this…	-4.08656
FBgn0037430	Osiris 20	Osi20	protein_coding	Predicted to localize to integral component of plasma membrane. Is expressed in embryonic salivary gland duct and epithelium.	-4.026
FBgn0037443	Dementin	Dmtn	protein_coding	Involved in brain development. Localizes to endomembrane system and plasma membrane. Is expressed in adult head; embryonic/larval optic lobe; glial cell; and photoreceptor cell. Orthologous to several human genes including TMCC1 (transmembrane and coiled-coil domain family 1); TMCC2 (transmembrane and coiled-coil domain family 2); and TMCC3 (transmembrane and coiled-coil domain family 3).	-1.9887
FBgn0037454	uncharacterized protein	CG1137	protein_coding	Orthologous to human IQCD (IQ motif containing D).	-6.75204
FBgn0037460	solwind	sowi	protein_coding	Predicted to have calcium ion binding activity. Is expressed in elongation stage spermatid and primary spermatocyte. Orthologous to human EFCAB1 (EF-hand calcium binding domain 1).	-4.80063
FBgn0037461	uncharacterized protein	CG15177	protein_coding	Predicted to have calcium ion binding activity. Orthologous to human EFCAB1 (EF-hand calcium binding domain 1).	-8.56898
FBgn0037486	uncharacterized protein	CG14605	protein_coding	Orthologous to human SLC2A6 (solute carrier family 2 member 6) and SLC2A8 (solute carrier family 2 member 8).	-6.73275
FBgn0037521	uncharacterized protein	CG2993	protein_coding	Orthologous to several human genes including ARRDC2 (arrestin domain containing 2); ARRDC3 (arrestin domain containing 3); and ARRDC4 (arrestin domain containing 4).	-3.45942
FBgn0037525	uncharacterized protein	CG17816	protein_coding	Predicted to have microtubule binding activity. Predicted to be involved in negative regulation of centriole replication. Is expressed in adult head.	-2.43121
FBgn0037534	ELOVL fatty acid elongase	ELOVL	protein_coding	Predicted to have fatty acid elongase activity. Involved in long-chain fatty acid metabolic process. Predicted to localize to integral component of endoplasmic reticulum membrane. Is expressed in adult fat body; atrium; embryonic/larval posterior spiracle; and presumptive embryonic/larval system. Used to study adrenoleukodystrophy. Orthologous to human ELOVL1 (ELOVL fatty acid elongase 1) and ELO…	-4.57087
FBgn0037536	uncharacterized protein	CG2698	protein_coding	Is expressed in adult head and organism. Orthologous to human TMEM245 (transmembrane protein 245).	-0.90951
FBgn0037546	muscarinic Acetylcholine Receptor, B-type	mAChR-B	protein_coding	Exhibits G protein-coupled acetylcholine receptor activity. Involved in G protein-coupled acetylcholine receptor signaling pathway. Predicted to localize to dendrite and integral component of plasma membrane. Is expressed in adult head; organism; and spermatozoon.	-6.13865
FBgn0037547	uncharacterized protein	CG7910	protein_coding	Predicted to have acylglycerol lipase activity and anandamide amidohydrolase activity. Is expressed in adult head and adult heart. Human ortholog(s) of this gene implicated in obesity and substance-related disorder. Orthologous to human FAAH (fatty acid amide hydrolase) and FAAH2 (fatty acid amide hydrolase 2).	-6.4352
FBgn0037550	uncharacterized protein	CG9667	protein_coding	Predicted to have RNA binding activity. Predicted to be involved in generation of catalytic spliceosome for second transesterification step and mRNA 3'-splice site recognition. Localizes to Prp19 complex. Is expressed in several structures, including anterior endoderm; anterior endoderm anlage; embryonic brain; embryonic/larval midgut; and extended germ band embryo. Orthologous to several human g…	-1.85493
FBgn0037552	uncharacterized protein	CG7800	protein_coding	Is expressed in several structures, including adult head; ectoderm; ectoderm anlage; extended germ band embryo; and mesoderm anlage. Orthologous to human NRROS (negative regulator of reactive oxygen species).	-1.25342
FBgn0037553	uncharacterized protein	CG18249	protein_coding	Is expressed in adult head; adult heart; amnioserosa; and embryonic midgut chamber.	-4.03799
FBgn0037572	uncharacterized protein	CG11698	protein_coding	No description available	-7.38163
FBgn0037613	Cyclin-dependent kinase subunit 85A	Cks85A	protein_coding	Predicted to have several functions, including cyclin-dependent protein serine/threonine kinase activator activity; histone binding activity; and ubiquitin binding activity. Involved in endomitotic cell cycle. Localizes to SCF ubiquitin ligase complex. Is expressed in organism. Orthologous to human CKS2 (CDC28 protein kinase regulatory subunit 2).	-1.54122
FBgn0037616	uncharacterized protein	CG8136	protein_coding	Is expressed in adult head.	-7.49735
FBgn0037630	Ionotropic receptor 85a	Ir85a	protein_coding	Predicted to have ligand-gated ion channel activity. Predicted to be involved in detection of chemical stimulus. Predicted to localize to integral component of membrane. Is expressed in larval abdomen.	-1.79808
FBgn0037634	hinge2	hng2	protein_coding	Predicted to have DNA binding activity. Predicted to be involved in regulation of transcription by RNA polymerase II. Predicted to localize to nucleus and transcription regulator complex. Is expressed in several structures, including embryonic brain; extended germ band embryo; mesothoracic segment; and ventral nerve cord.	-1.74982
FBgn0037657	hyrax	hyx	protein_coding	Exhibits transcription factor binding activity. Involved in animal organ morphogenesis; positive regulation of signal transduction; and positive regulation of transcription by RNA polymerase II. Localizes to Cdc73/Paf1 complex and transcription regulator complex. Is expressed in organism; trunk mesoderm; and trunk mesoderm anlage. Human ortholog(s) of this gene implicated in hyperparathyroidism a…	-1.40949
FBgn0037659	Lysine (K)-specific demethylase 2	Kdm2	protein_coding	Exhibits histone demethylase activity (H3-trimethyl-K4 specific). Involved in several processes, including histone modification; larval somatic muscle development; and negative regulation of histone modification. Localizes to PcG protein complex. Is expressed in several structures, including adult pars intercerebralis; embryonic/larval digestive system; peritracheal cell; spermatozoon; and ventra…	-1.40772
FBgn0037661	Adenosine deaminase	Ada	protein_coding	Predicted to have adenosine deaminase activity. Predicted to be involved in adenosine catabolic process and inosine biosynthetic process. Orthologous to human ADAL (adenosine deaminase like).	-3.85924
FBgn0037662	uncharacterized protein	CG11997	protein_coding	No description available	-4.67179
FBgn0037664	uncharacterized protein	CG8420	protein_coding	Involved in multicellular organism reproduction. Predicted to localize to extracellular space. Is expressed in adult head and embryonic/larval trachea.	-6.18275
FBgn0037676	uncharacterized protein	CG8861	protein_coding	Is expressed in embryonic brain; embryonic central brain neurons; lateral cord neurons; ventral midline of embryo; and ventral nerve cord.	-4.94133
FBgn0037696	Glutathione S transferase Z1	GstZ1	protein_coding	Exhibits glutathione transferase activity. Involved in glutathione metabolic process. Predicted to localize to mitochondrion. Is expressed in several structures, including adult head; embryonic Malpighian tubule; embryonic midgut chamber; and mesoderm. Orthologous to human GSTZ1 (glutathione S-transferase zeta 1).	-2.54131
FBgn0037697	Glutathione S transferase Z2	GstZ2	protein_coding	Exhibits glutathione transferase activity. Involved in glutathione metabolic process. Predicted to localize to mitochondrion. Is expressed in adult head. Orthologous to human GSTZ1 (glutathione S-transferase zeta 1).	-4.33718
FBgn0037698	uncharacterized protein	CG16779	protein_coding	Predicted to have transcription corepressor activity. Predicted to be involved in histone deacetylation; negative regulation of transcription, DNA-templated; and regulation of transcription by RNA polymerase II. Predicted to localize to histone deacetylase complex and transcription regulator complex. Orthologous to human MIDEAS (mitotic deacetylase associated SANT domain protein); TRERF1 (transcr…	-3.82111
FBgn0037722	uncharacterized protein	CG8319	protein_coding	Predicted to have DNA-binding transcription factor activity and RNA polymerase II cis-regulatory region sequence-specific DNA binding activity. Predicted to be involved in regulation of transcription by RNA polymerase II. Predicted to localize to nuclear chromatin. Is expressed in several structures, including embryonic/larval midgut; embryonic/larval midgut primordium; and germline cell. Ortholo…	-1.27823
FBgn0037742	Regulatory particle triple-A ATPase 3-related	Rpt3R	protein_coding	Predicted to have ATPase activity. Predicted to be involved in positive regulation of RNA polymerase II transcription preinitiation complex assembly and proteasome-mediated ubiquitin-dependent protein catabolic process. Predicted to localize to cytosolic proteasome complex; proteasome regulatory particle, base subcomplex; and synapse. Is expressed in central brain primordium; embryonic brain; fat…	-3.42383
FBgn0037755	uncharacterized protein	CG12945	protein_coding	Localizes to endomembrane system. Is expressed in adult head and organism.	-1.46191
FBgn0037759	uncharacterized protein	CG8526	protein_coding	Predicted to have asparaginase activity. Predicted to be involved in cellular amino acid metabolic process. Is expressed in several structures, including adult head; extended germ band embryo; spermatozoon; and ventral nerve cord. Orthologous to human ASPG (asparaginase).	-9.1677
FBgn0037814	uncharacterized protein	CG6325	protein_coding	Predicted to be involved in protein ubiquitination. Predicted to localize to Cul4-RING E3 ubiquitin ligase complex. Is expressed in organism. Orthologous to human DCAF15 (DDB1 and CUL4 associated factor 15).	-1.95297
FBgn0037826	uncharacterized protein	CG14689	protein_coding	Predicted to have phosphatase binding activity. Predicted to be involved in negative regulation of phosphatase activity. Orthologous to human PPP1R36 (protein phosphatase 1 regulatory subunit 36).	-7.56601
FBgn0037849	uncharacterized protein	CG4596	protein_coding	Is expressed in embryonic brain; embryonic/larval nervous system; ventral midline of embryo; and ventral nerve cord. Orthologous to human TMEM169 (transmembrane protein 169).	-5.15504
FBgn0037857	Testis EndoG-Like 4	Tengl4	protein_coding	Predicted to have endoribonuclease activity and single-stranded DNA endodeoxyribonuclease activity. Predicted to be involved in apoptotic DNA fragmentation. Predicted to localize to mitochondrial inner membrane and nucleus. Orthologous to human ENDOG (endonuclease G).	-9.77048
FBgn0037862	Mitochondrial aconitase 2	mAcon2	protein_coding	Predicted to have 4 iron, 4 sulfur cluster binding activity and aconitate hydratase activity. Involved in multicellular organism reproduction. Localizes to extracellular space. Is expressed in adult head; embryonic/larval midgut; organism; spermatozoon; and testis. Human ortholog(s) of this gene implicated in infantile cerebellar-retinal degeneration and optic atrophy 9. Orthologous to human ACO2…	-9.21586
FBgn0037895	uncharacterized protein	CG6723	protein_coding	Predicted to have symporter activity. Predicted to be involved in sodium ion transport. Predicted to localize to membrane. Is expressed in adult head; embryonic brain; embryonic/larval nervous system; lateral cord; and ventral nerve cord. Orthologous to human SLC5A12 (solute carrier family 5 member 12) and SLC5A8 (solute carrier family 5 member 8).	-3.14978
FBgn0037902	uncharacterized protein	CG5281	protein_coding	Predicted to localize to integral component of membrane. Orthologous to human SLC35G1 (solute carrier family 35 member G1).	-4.90325
FBgn0037910	uncharacterized protein	CG14708	protein_coding	No description available	-7.63677
FBgn0037913	fatty acid binding protein	fabp	protein_coding	Predicted to have lipid binding activity. Involved in long-term memory. Localizes to cytosol and nucleoplasm. Is expressed in adult head; adult heart; and embryonic/larval lateral glial cell. Human ortholog(s) of this gene implicated in Charcot-Marie-Tooth disease type 1G; hypertension; and type 2 diabetes mellitus. Orthologous to several human genes including FABP3 (fatty acid binding protein 3)…	-1.81326
FBgn0037915	uncharacterized protein	CG6790	protein_coding	Predicted to have mannose-ethanolamine phosphotransferase activity. Predicted to be involved in GPI anchor biosynthetic process. Predicted to localize to endoplasmic reticulum membrane. Is expressed in adult head. Human ortholog(s) of this gene implicated in multiple congenital anomalies-hypotonia-seizures syndrome 1. Orthologous to human PIGN (phosphatidylinositol glycan anchor biosynthesis clas…	-3.18467
FBgn0037917	whacked	wkd	protein_coding	Predicted to have GTPase activator activity and Rab GTPase binding activity. Involved in lumen formation, open tracheal system and polarity specification of proximal/distal axis. Localizes to cytoplasm; cytoplasmic side of apical plasma membrane; and filopodium. Is expressed in embryonic head epidermis; embryonic hindgut; embryonic/larval garland cell; garland cell primordium; and organism. Ortho…	-2.01226
FBgn0037939	uncharacterized protein	CG14718	protein_coding	Predicted to have mRNA binding activity and transcription coregulator activity. Predicted to be involved in regulation of transcription, DNA-templated. Predicted to localize to nucleus. Human ortholog(s) of this gene implicated in connective tissue cancer (multiple); essential tremor 4; and neurodegenerative disease (multiple). Orthologous to human EWSR1 (EWS RNA binding protein 1); FUS (FUS RNA …	-8.34667
FBgn0037960	methuselah-like 5	mthl5	protein_coding	Predicted to have G protein-coupled receptor activity. Involved in heart morphogenesis. Predicted to localize to integral component of membrane. Is expressed in several structures, including dorsal vessel primordium; embryonic/larval circulatory system; extended germ band embryo; germ layer; and presumptive embryonic/larval system.	-2.5146
FBgn0037964	uncharacterized protein	CG14731	protein_coding	Predicted to have catalytic activity. Predicted to be involved in multicellular organism reproduction.	-7.79058
FBgn0037972	uncharacterized protein	CG10005	protein_coding	No description available	-4.42911
FBgn0037995	uncharacterized protein	CG3809	protein_coding	Predicted to have adenosine kinase activity. Predicted to be involved in AMP biosynthetic process. Predicted to localize to cytosol and nucleus. Is expressed in spermatozoon. Human ortholog(s) of this gene implicated in hypermethioninemia due to adenosine kinase deficiency. Orthologous to human ADK (adenosine kinase).	-6.34731
FBgn0038000	uncharacterized protein	CG10014	protein_coding	Is expressed in organism and spermatozoon.	-6.65929
FBgn0038006	Cyp313a2	Cyp313a2	protein_coding	Predicted to have heme binding activity; iron ion binding activity; and oxidoreductase activity, acting on paired donors, with incorporation or reduction of molecular oxygen. Predicted to be involved in oxidation-reduction process. Is expressed in spermatozoon.	-7.63326
FBgn0038009	uncharacterized protein	CG17738	protein_coding	Predicted to be involved in innate immune response.	-6.65929
FBgn0038017	uncharacterized protein	CG4115	protein_coding	Predicted to have carbohydrate binding activity. Is expressed in adult head; adult heart; embryonic dorsal apodeme; embryonic/larval trachea; and presumptive embryonic/larval system.	-3.33909
FBgn0038053	uncharacterized protein	CG18549	protein_coding	Is expressed in several structures, including ectoderm anlage; embryonic/larval fat body; extended germ band embryo; gut section; and plasmatocyte. Orthologous to human MFSD11 (major facilitator superfamily domain containing 11).	-2.08164
FBgn0038071	Dpp target gene	Dtg	protein_coding	Involved in gastrulation. Localizes to cell surface and vesicle. Is expressed in amnioserosa anlage; dorsal ectoderm; and presumptive wing vein.	-7.13923
FBgn0038095	Cyp304a1	Cyp304a1	protein_coding	Predicted to have heme binding activity; iron ion binding activity; and oxidoreductase activity, acting on paired donors, with incorporation or reduction of molecular oxygen. Predicted to be involved in oxidation-reduction process. Is expressed in adult fat body; amnioserosa; embryonic/larval midgut; organism; and yolk nucleus.	-4.033
FBgn0038099	uncharacterized protein	CG7091	protein_coding	Predicted to have transmembrane transporter activity. Predicted to be involved in anion transport. Predicted to localize to integral component of membrane. Is expressed in organism.	-5.82892
FBgn0038147	CCHamide-2	CCHa2	protein_coding	Exhibits neuropeptide hormone activity. Involved in neuropeptide signaling pathway. Localizes to extracellular space. Is expressed in embryonic/larval central nervous system; embryonic/larval fat body; embryonic/larval gut; and midgut.	-4.23702
FBgn0038158	uncharacterized protein	CG14370	protein_coding	No description available	-7.19706
FBgn0038163	uncharacterized protein	CG10841	protein_coding	Predicted to have calcium ion binding activity. Is expressed in adult head and spermatozoon.	-3.90674
FBgn0038165	TWIK-related acid-sensitive K[+] channel 6	Task6	protein_coding	Exhibits potassium channel activity and protein heterodimerization activity. Involved in potassium ion transmembrane transport. Localizes to integral component of membrane. Is expressed in several structures, including anterior-posterior subdivision of organism. Human ortholog(s) of this gene implicated in Birk-Barel syndrome and primary pulmonary hypertension. Orthologous to several human genes …	-6.00666
FBgn0038170	uncharacterized protein	CG14367	protein_coding	Predicted to be involved in cilium assembly. Predicted to localize to axoneme and ciliary base. Orthologous to human CFAP36 (cilia and flagella associated protein 36).	-2.45244
FBgn0038172	Adenosine deaminase-related growth factor D	Adgf-D	protein_coding	Exhibits adenosine deaminase activity. Involved in adenosine catabolic process and positive regulation of cell population proliferation. Localizes to extracellular space. Is expressed in adult head and organism. Human ortholog(s) of this gene implicated in Sneddon syndrome. Orthologous to human ADA2 (adenosine deaminase 2).	-4.23874
FBgn0038181	uncharacterized protein	CG9297	protein_coding	Predicted to be involved in endocytosis and endosomal transport. Predicted to localize to cytoplasm; intracellular membrane-bounded organelle; and plasma membrane. Is expressed in adult head; adult heart; embryonic/larval muscle system; and embryonic/larval somatic muscle. Orthologous to human SRL (sarcalumenin).	-4.13386
FBgn0038200	uncharacterized protein	CG9920	protein_coding	Predicted to have chaperone binding activity; metal ion binding activity; and unfolded protein binding activity. Predicted to be involved in chaperone cofactor-dependent protein refolding. Predicted to localize to mitochondrial matrix. Is expressed in adult head. Orthologous to human HSPE1 (heat shock protein family E (Hsp10) member 1).	-4.87206
FBgn0038203	Odorant receptor 88a	Or88a	protein_coding	Exhibits olfactory receptor activity. Involved in detection of chemical stimulus involved in sensory perception of smell. Predicted to localize to dendrite membrane and integral component of membrane. Is expressed in adult antennal segment; adult olfactory receptor neuron Or88a; and sensillum trichodeum.	-4.63758
FBgn0038207	uncharacterized protein	CG14356	protein_coding	Is expressed in several structures, including embryonic/larval tracheal system and foregut.	-3.934
FBgn0038221	Intraflagellar transport 54	IFT54	protein_coding	Predicted to have microtubule binding activity. Involved in cilium assembly. Predicted to localize to cytoskeleton and intraciliary transport particle B. Human ortholog(s) of this gene implicated in Senior-Loken syndrome. Orthologous to human TRAF3IP1 (TRAF3 interacting protein 1).	-2.45558
FBgn0038242	uncharacterized protein	CG14852	protein_coding	No description available	-2.32559
FBgn0038247	Cadherin 88C	Cad88C	protein_coding	Predicted to have calcium ion binding activity. Involved in open tracheal system development. Predicted to localize to integral component of plasma membrane. Is expressed in main body follicle cell; polar follicle cell; and spiracular chamber. Orthologous to human CDHR2 (cadherin related family member 2).	-4.58779
FBgn0038248	uncharacterized protein	CG7886	protein_coding	Predicted to be involved in cilium organization. Predicted to localize to centrosome and ciliary basal body. Is expressed in adult head. Orthologous to human CEP78 (centrosomal protein 78).	-3.72606
FBgn0038251	Hexamethylene bisacetamide inducible	Hexim	protein_coding	Exhibits 7SK snRNA binding activity. Predicted to be involved in negative regulation of cyclin-dependent protein serine/threonine kinase activity and negative regulation of transcription by RNA polymerase II. Localizes to nucleus. Is expressed in several structures, including embryonic/larval brain; embryonic/larval fat body; embryonic/larval salivary gland; imaginal disc; and ring gland. Ortholo…	-1.66786
FBgn0038252	Histone H1 variant BigH1	BigH1	protein_coding	Predicted to have double-stranded DNA binding activity and nucleosomal DNA binding activity. Involved in regulation of nucleosome density and regulation of transcription, DNA-templated. Localizes to chromatin. Is expressed in several structures, including embryonic/larval muscle system; germline cell; and gonad.	-4.35973
FBgn0038258	uncharacterized protein	CG7362	protein_coding	Predicted to have pyruvate kinase activity. Predicted to be involved in glycolytic process. Predicted to localize to cytoplasm. Is expressed in spermatozoon. Human ortholog(s) of this gene implicated in Gaucher's disease; congenital nonspherocytic hemolytic anemia; malaria; pyruvate kinase deficiency of red cells; and type 2 diabetes mellitus. Orthologous to human PKLR (pyruvate kinase L/R) and P…	-7.81658
FBgn0038266	uncharacterized protein	CG3610	protein_coding	Is expressed in adult heart and spermatozoon.	-5.68056
FBgn0038277	Ribosomal protein S5b	RpS5b	protein_coding	Predicted to have mRNA binding activity and rRNA binding activity. Predicted to be involved in ribosomal small subunit assembly and translation. Predicted to localize to cytosolic small ribosomal subunit. Is expressed in adult head and organism. Orthologous to human RPS5 (ribosomal protein S5).	-5.77231
FBgn0038282	defective proboscis extension response 9	dpr9	protein_coding	Involved in behavioral response to ethanol and synapse organization. Predicted to localize to integral component of plasma membrane and neuron projection membrane. Is expressed in adult head.	-4.12641
FBgn0038286	uncharacterized protein	CG6966	protein_coding	Predicted to be involved in regulation of ubiquitin-protein transferase activity and ubiquitin-dependent protein catabolic process. Predicted to localize to ubiquitin ligase complex. Orthologous to human FEM1A (fem-1 homolog A) and FEM1C (fem-1 homolog C).	-0.982016
FBgn0038291	uncharacterized protein	CG3984	protein_coding	No description available	-3.19583
FBgn0038292	uncharacterized protein	CG3987	protein_coding	Involved in mesoderm development. Is expressed in embryonic proventriculus; embryonic/larval midgut; embryonic/larval visceral muscle; and gonad.	-3.25418
FBgn0038294	Myofilin	Mf	protein_coding	Localizes to A band. Is expressed in adult head; adult heart; embryonic/larval muscle system; and embryonic/larval somatic muscle.	-1.98991
FBgn0038295	Guanylyl cyclase at 88E	Gyc88E	protein_coding	Exhibits several functions, including guanylate cyclase activity; heme binding activity; and protein dimerization activity. Involved in nitric oxide-cGMP-mediated signaling pathway; response to hypoxia; and response to reactive oxygen species. Localizes to guanylate cyclase complex, soluble. Is expressed in several structures, including central nervous system; external sensory organ; and peripher…	-3.79808
FBgn0038296	uncharacterized protein	CG6752	protein_coding	Predicted to have ubiquitin protein ligase activity and zinc ion binding activity. Predicted to be involved in proteolysis involved in cellular protein catabolic process. Predicted to localize to cytoplasm. Is expressed in adult head; embryonic brain; organism; ventral midline of embryo; and ventral nerve cord. Orthologous to human RNF123 (ring finger protein 123).	-1.78667
FBgn0038312	Zinc/iron regulated transporter-related protein 88E	Zip88E	protein_coding	Predicted to have zinc ion transmembrane transporter activity. Predicted to be involved in zinc ion transmembrane transport. Localizes to basolateral plasma membrane. Is expressed in adult head and organism. Orthologous to human SLC39A1 (solute carrier family 39 member 1); SLC39A2 (solute carrier family 39 member 2); and SLC39A3 (solute carrier family 39 member 3).	-1.20634
FBgn0038334	heineken-cup	h-cup	protein_coding	Is expressed in adult head; elongation stage spermatid; and primary spermatocyte. Orthologous to human FGFR1OP2 (FGFR1 oncogene partner 2) and SIKE1 (suppressor of IKBKE 1).	-7.47578
FBgn0038337	uncharacterized protein	CG6125	protein_coding	Predicted to have anion:anion antiporter activity and sulfate transmembrane transporter activity. Predicted to be involved in sulfate transport and transmembrane transport. Predicted to localize to integral component of plasma membrane. Is expressed in adult head; amnioserosa; embryonic large intestine; and yolk nucleus. Orthologous to human SLC26A11 (solute carrier family 26 member 11).	-4.61237
FBgn0038354	uncharacterized protein	CG5404	protein_coding	Predicted to have anion:anion antiporter activity and sulfate transmembrane transporter activity. Predicted to be involved in sulfate transport and transmembrane transport. Predicted to localize to integral component of plasma membrane. Is expressed in adult head. Orthologous to human SLC26A11 (solute carrier family 26 member 11).	-4.65285
FBgn0038359	uncharacterized protein	CG5614	protein_coding	Predicted to be involved in cilium assembly. Predicted to localize to centrosome; ciliary basal body; and motile cilium. Orthologous to human CEP20 (centrosomal protein 20).	-8.30862
FBgn0038365	uncharacterized protein	CG9593	protein_coding	Predicted to have transmembrane receptor protein tyrosine kinase activator activity. Predicted to be involved in negative regulation of apoptotic process. Predicted to localize to collagen-containing extracellular matrix and extracellular space. Is expressed in spermatozoon. Orthologous to human ANGPTL2 (angiopoietin like 2) and ANGPTL4 (angiopoietin like 4).	-2.56842
FBgn0038366	uncharacterized protein	CG4576	protein_coding	Predicted to have transferase activity, transferring acyl groups other than amino-acyl groups. Is expressed in embryonic dorsal apodeme; embryonic epidermis; foregut; sensory nervous system primordium; and ventral sensory complex primordium.	-5.70585
FBgn0038373	uncharacterized protein	CG4546	protein_coding	Predicted to have kinase activity. Involved in multicellular organism reproduction. Localizes to extracellular space. Is expressed in adult head and spermatozoon. Orthologous to several human genes including CKMT2 (creatine kinase, mitochondrial 2).	-2.86274
FBgn0038469	uncharacterized protein	CG4009	protein_coding	Predicted to have peroxidase activity. Predicted to be involved in oxidation-reduction process and response to oxidative stress. Localizes to egg chorion. Is expressed in spermatozoon.	-6.77082
FBgn0038476	kugelkern	kuk	protein_coding	Involved in several processes, including adult locomotory behavior; cell aging; and cellularization. Localizes to nuclear inner membrane. Is expressed in several structures, including anterior endoderm anlage; central nervous system; ectoderm; epithelium; and extended germ band embryo.	-1.16008
FBgn0038498	beaten path IIa	beat-IIa	protein_coding	Predicted to be involved in heterophilic cell-cell adhesion via plasma membrane cell adhesion molecules and motor neuron axon guidance. Predicted to localize to integral component of plasma membrane. Is expressed in longitudinal visceral muscle fiber; presumptive embryonic/larval system; sensory nervous system primordium; stomatogastric nervous system primordium; and visceral muscle primordium.	-5.20692
FBgn0038532	uncharacterized protein	CG14322	protein_coding	Predicted to have ubiquitin binding activity. Predicted to be involved in protein polyubiquitination. Predicted to localize to nucleus. Orthologous to human WDR86 (WD repeat domain 86).	-0.707786
FBgn0038567	uncharacterized protein	CG14316	protein_coding	No description available	-6.66866
FBgn0038575	uncharacterized protein	CG7208	protein_coding	No description available	-3.58879
FBgn0038576	Actin-related protein 5	Arp5	protein_coding	Predicted to contribute to 3'-5' DNA helicase activity. Involved in regulation of transcription, DNA-templated. Localizes to Ino80 complex. Is expressed in several structures, including embryonic brain; embryonic/larval midgut; extended germ band embryo; and ventral nerve cord. Orthologous to human ACTR5 (actin related protein 5).	-1.45702
FBgn0038590	uncharacterized protein	CG12320	protein_coding	Predicted to be involved in spliceosomal tri-snRNP complex assembly. Localizes to cytoplasm and small nuclear ribonucleoprotein complex. Orthologous to human AAR2 (AAR2 splicing factor).	-2.23425
FBgn0038597	uncharacterized protein	CG8064	protein_coding	Predicted to have snoRNA binding activity. Predicted to be involved in maturation of SSU-rRNA. Predicted to localize to Pwp2p-containing subcomplex of 90S preribosome and small-subunit processome. Is expressed in anterior endoderm; embryonic/larval midgut; and extended germ band embryo. Human ortholog(s) of this gene implicated in thyroid gland papillary carcinoma. Orthologous to human WDR3 (WD r…	-2.04068
FBgn0038603	Protein Kinase D	PKD	protein_coding	Predicted to have ATP binding activity and protein kinase C activity. Predicted to be involved in protein phosphorylation. Localizes to cytoplasm. Is expressed in adult brain; adult head; and adult mushroom body. Orthologous to human PRKD1 (protein kinase D1); PRKD2 (protein kinase D2); and PRKD3 (protein kinase D3).	-2.59374
FBgn0038606	uncharacterized protein	CG15803	protein_coding	Predicted to have protein C-terminus binding activity. Predicted to localize to cytoplasm. Human ortholog(s) of this gene implicated in hydrocephalus. Orthologous to human MPDZ (multiple PDZ domain crumbs cell polarity complex component).	-6.24771
FBgn0038610	uncharacterized protein	CG7675	protein_coding	Predicted to have NADP-retinol dehydrogenase activity. Localizes to cytosol. Is expressed in adult head; adult heart; ectodermal derivative; embryonic/larval posterior spiracle; and presumptive embryonic/larval system. Orthologous to human DHRS13 (dehydrogenase/reductase 13) and RDH14 (retinol dehydrogenase 14).	-6.30959
FBgn0038612	corona	cona	protein_coding	Involved in synaptonemal complex assembly. Localizes to synaptonemal complex.	-7.30724
FBgn0038630	uncharacterized protein	CG14305	protein_coding	Predicted to have protein serine/threonine kinase activity. Predicted to be involved in intracellular signal transduction and protein phosphorylation. Predicted to localize to cytoplasm and nucleus. Is expressed in adult head and testis. Orthologous to several human genes including TSSK2 (testis specific serine kinase 2).	-5.73796
FBgn0038655	uncharacterized protein	CG14297	protein_coding	Predicted to have protein tyrosine phosphatase activity. Predicted to be involved in protein dephosphorylation. Predicted to localize to cytoplasm and nucleus. Human ortholog(s) of this gene implicated in several diseases, including attention deficit hyperactivity disorder; conduct disorder; diabetes mellitus (multiple); diabetic retinopathy; and obesity. Orthologous to human ACP1 (acid phosphata…	-6.87579
FBgn0038660	uncharacterized protein	CG14291	protein_coding	Predicted to have N-acetylglucosamine-6-sulfatase activity; N-sulfoglucosamine sulfohydrolase activity; and glycosaminoglycan binding activity. Predicted to be involved in glycosaminoglycan catabolic process and heparan sulfate proteoglycan catabolic process. Is expressed in cuboidal/columnar epithelium; embryonic dorsal apodeme; embryonic/larval foregut; extended germ band embryo; and head. Used…	-2.4511
FBgn0038693	uncoordinated 79	unc79	protein_coding	Involved in locomotor rhythm and response to anesthetic. Is expressed in adult head. Orthologous to human UNC79 (unc-79 homolog, NALCN channel complex subunit).	-1.44875
FBgn0038694	uncharacterized protein	CG5217	protein_coding	Is expressed in adult head.	-7.8257
FBgn0038701	uncharacterized protein	CG18493	protein_coding	Predicted to have dipeptidyl-peptidase activity. Predicted to be involved in proteolysis. Is expressed in adult head and embryonic/larval midgut. Orthologous to human PRSS16 (serine protease 16).	-7.11521
FBgn0038706	uncharacterized protein	CG3517	protein_coding	Is expressed in spermatozoon.	-8.35184
FBgn0038708	Succinyl-coenzyme A synthetase alpha subunit 2	Scsalpha2	protein_coding	Predicted to have succinate-CoA ligase (ADP-forming) activity and succinate-CoA ligase (GDP-forming) activity. Predicted to be involved in tricarboxylic acid cycle. Predicted to localize to mitochondrion and succinate-CoA ligase complex (ADP-forming). Is expressed in adult head and spermatozoon. Human ortholog(s) of this gene implicated in mitochondrial DNA depletion syndrome 9. Orthologous to hu…	-6.89477
FBgn0038715	uncharacterized protein	CG7333	protein_coding	Predicted to have transmembrane transporter activity. Predicted to be involved in transmembrane transport. Predicted to localize to integral component of membrane. Orthologous to several human genes including SLC22A10 (solute carrier family 22 member 10); SLC22A11 (solute carrier family 22 member 11); and SLC22A15 (solute carrier family 22 member 15).	-4.70246
FBgn0038735	uncharacterized protein	CG4662	protein_coding	Predicted to have calcium ion binding activity. Predicted to be involved in mitochondrial calcium ion transmembrane transport. Is expressed in adult head. Orthologous to several human genes including MICU3 (mitochondrial calcium uptake family member 3).	-0.898939
FBgn0038773	uncharacterized protein	CG10887	protein_coding	Predicted to have RNA polymerase II C-terminal domain phosphoserine binding activity. Predicted to be involved in positive regulation of transcription elongation from RNA polymerase II promoter. Predicted to localize to nucleus. Orthologous to human LEO1 (LEO1 homolog, Paf1/RNA polymerase II complex component).	-8.53879
[truncated: 1,062 more rows]

## Sheet: Gene ontology
ID	Description	GeneRatio	BgRatio	pvalue	p.adjust	qvalue	geneID	Count
[truncated: 60 more rows]
